# Supplementary material for: A Pulmonary Vascular Model From Endothelialized Whole Organ Scaffolds
Source: Front Bioeng Biotechnol. 2021 Nov 19;9:760309. doi: 10.3389/fbioe.2021.760309 (PMC8640093; doi:10.3389/fbioe.2021.760309)
Supplement: Supplementary file 1 [file Table2.XLSX]

## Sheet: mark.MergeEngP4
	p_val	avg_logFC	pct.1	pct.2	p_val_adj	cluster	gene
Ubb	0	3.265	0.999	0	0	Repopulated Lung	Ubb
AY172581.24	0	3.17941	0.996	0	0	Repopulated Lung	AY172581.24
Serpine1	0	3.08652	0.983	0.251	0	Repopulated Lung	Serpine1
Bgn	0	2.89539	0.996	0.33	0	Repopulated Lung	Bgn
Eln	0	2.78558	0.73	0	0	Repopulated Lung	Eln
Mgp	0	2.44369	0.666	0.018	0	Repopulated Lung	Mgp
Fn1	0	2.20154	0.982	0.547	0	Repopulated Lung	Fn1
LOC100362400	0	2.17654	0.98	0	0	Repopulated Lung	LOC100362400
Spp1	0	2.14733	0.88	0.265	0	Repopulated Lung	Spp1
Plvap	0	1.96897	0.999	0.84	0	Repopulated Lung	Plvap
Pmepa1	0	1.95677	0.916	0.003	0	Repopulated Lung	Pmepa1
Cyp1b1	0	1.93091	0.829	0.041	0	Repopulated Lung	Cyp1b1
Ctgf	0	1.79142	0.935	0.577	0	Repopulated Lung	Ctgf
Eng	0	1.78866	0.992	0.567	0	Repopulated Lung	Eng
Tnfaip6	0	1.78307	0.362	0	0	Repopulated Lung	Tnfaip6
Cyp1a1	0	1.72589	0.729	0.047	0	Repopulated Lung	Cyp1a1
AY172581.9	0	1.69997	0.934	0	0	Repopulated Lung	AY172581.9
LOC108348061	0	1.65245	0.894	0.192	0	Repopulated Lung	LOC108348061
Ecm1	0	1.64714	0.949	0.584	0	Repopulated Lung	Ecm1
Nqo1	0	1.63037	0.999	0.926	0	Repopulated Lung	Nqo1
Vwf	0	1.60444	0.866	0.21	0	Repopulated Lung	Vwf
Cpe	0	1.60395	0.991	0.744	0	Repopulated Lung	Cpe
Nfat5	0	1.54109	0.885	0.171	0	Repopulated Lung	Nfat5
Col18a1	0	1.52623	0.971	0.613	0	Repopulated Lung	Col18a1
Snx3	0	1.51995	0.902	0	0	Repopulated Lung	Snx3
Ramp2	0	1.50256	0.999	0.949	0	Repopulated Lung	Ramp2
Itgb4	0	1.45983	0.93	0.282	0	Repopulated Lung	Itgb4
Col4a1	0	1.41437	0.991	0.775	0	Repopulated Lung	Col4a1
Bpgm	0	1.38574	0.854	0.199	0	Repopulated Lung	Bpgm
Htra3	0	1.37595	0.801	0.01	0	Repopulated Lung	Htra3
AABR07050545.1	0	1.35444	0.87	0	0	Repopulated Lung	AABR07050545.1
Rhob	0	1.33792	0.901	0.284	0	Repopulated Lung	Rhob
Bmp4	0	1.33455	0.985	0.731	0	Repopulated Lung	Bmp4
Cald1	0	1.33437	0.982	0.653	0	Repopulated Lung	Cald1
Mmrn2	0	1.32372	0.941	0.322	0	Repopulated Lung	Mmrn2
Gja4	0	1.29553	0.379	0	0	Repopulated Lung	Gja4
Cdc42ep3	0	1.29362	0.88	0.348	0	Repopulated Lung	Cdc42ep3
Sparc	0	1.26398	1	0.982	0	Repopulated Lung	Sparc
Plxnd1	0	1.25886	0.847	0.153	0	Repopulated Lung	Plxnd1
Mt-nd1	0	1.25184	0.997	0.989	0	Repopulated Lung	Mt-nd1
Lbp	0	1.25124	0.639	0	0	Repopulated Lung	Lbp
Ahr	0	1.24962	0.78	0.176	0	Repopulated Lung	Ahr
B2m	0	1.1887	0.998	0.884	0	Repopulated Lung	B2m
Fbln5	0	1.17964	0.572	0.036	0	Repopulated Lung	Fbln5
Bace2	0	1.17847	0.659	0.009	0	Repopulated Lung	Bace2
Fos	0	1.17682	0.527	0.035	0	Repopulated Lung	Fos
Cd81	0	1.17606	0.974	0.658	0	Repopulated Lung	Cd81
AABR07042821.1	0	1.1698	0.833	0	0	Repopulated Lung	AABR07042821.1
Klf4	0	1.16948	0.747	0.173	0	Repopulated Lung	Klf4
Col8a1	0	1.16936	0.95	0.697	0	Repopulated Lung	Col8a1
Id1	0	1.14815	0.741	0.222	0	Repopulated Lung	Id1
Nptxr	0	1.14127	0.651	0.052	0	Repopulated Lung	Nptxr
Tspan6	0	1.1385	0.934	0.471	0	Repopulated Lung	Tspan6
Jam2	0	1.13775	0.897	0.376	0	Repopulated Lung	Jam2
Plpp3	0	1.137	0.606	0.052	0	Repopulated Lung	Plpp3
Cxcl16	0	1.13316	0.732	0.104	0	Repopulated Lung	Cxcl16
Abi3bp	0	1.11408	0.552	0.022	0	Repopulated Lung	Abi3bp
Adam15	0	1.11216	0.843	0.294	0	Repopulated Lung	Adam15
Mmrn1	0	1.11038	0.523	0.014	0	Repopulated Lung	Mmrn1
Aldh3a1	0	1.10773	0.362	0.009	0	Repopulated Lung	Aldh3a1
Tie1	0	1.07368	0.96	0.502	0	Repopulated Lung	Tie1
AABR07026311.1	0	1.06625	0.691	0	0	Repopulated Lung	AABR07026311.1
Cxcr4	0	1.06071	0.519	0.043	0	Repopulated Lung	Cxcr4
Slc9a3r2	0	1.05699	0.965	0.718	0	Repopulated Lung	Slc9a3r2
Itgb1	0	1.0421	0.989	0.752	0	Repopulated Lung	Itgb1
RT1-T24-4	0	1.03188	0.884	0.274	0	Repopulated Lung	RT1-T24-4
LOC100910270	0	1.02302	0.367	0.032	0	Repopulated Lung	LOC100910270
Ier2	0	1.02127	0.726	0	0	Repopulated Lung	Ier2
Ctsh	0	1.01057	0.879	0.388	0	Repopulated Lung	Ctsh
Adgrg6	0	1.00595	0.671	0.109	0	Repopulated Lung	Adgrg6
Fstl1	0	1.00087	0.978	0.757	0	Repopulated Lung	Fstl1
Dstn	0	0.997826	1	0.98	0	Repopulated Lung	Dstn
Pam	0	0.990749	0.992	0.851	0	Repopulated Lung	Pam
Aqp1	0	0.986344	0.263	0.004	0	Repopulated Lung	Aqp1
Elk3	0	0.974155	0.852	0.223	0	Repopulated Lung	Elk3
Ptprb	0	0.969184	0.796	0.163	0	Repopulated Lung	Ptprb
Fosb	0	0.96884	0.495	0.07	0	Repopulated Lung	Fosb
Icam1	0	0.967789	0.69	0.055	0	Repopulated Lung	Icam1
Psap	0	0.956893	0.99	0.782	0	Repopulated Lung	Psap
Ptk2b	0	0.940548	0.669	0.063	0	Repopulated Lung	Ptk2b
Ctsl	0	0.934979	0.999	0.986	0	Repopulated Lung	Ctsl
Mmp2	0	0.928849	0.547	0.181	0	Repopulated Lung	Mmp2
Tek	0	0.92877	0.83	0.262	0	Repopulated Lung	Tek
Clec2g	0	0.928242	0.838	0.21	0	Repopulated Lung	Clec2g
Lamp2	0	0.923942	0.927	0.424	0	Repopulated Lung	Lamp2
Rras	0	0.913534	0.929	0.5	0	Repopulated Lung	Rras
Itm2b	0	0.900056	0.998	0.979	0	Repopulated Lung	Itm2b
Nuak1	0	0.899005	0.55	0.004	0	Repopulated Lung	Nuak1
AABR07002792.2	0	0.895767	0.716	0	0	Repopulated Lung	AABR07002792.2
Tspan18	0	0.89439	0.575	0.02	0	Repopulated Lung	Tspan18
Ly6e	0	0.891065	0.856	0.603	0	Repopulated Lung	Ly6e
Arl4a	0	0.890783	0.804	0.373	0	Repopulated Lung	Arl4a
Olfml2a	0	0.88189	0.59	0.057	0	Repopulated Lung	Olfml2a
Cltc	0	0.881564	0.9	0.34	0	Repopulated Lung	Cltc
Ecscr	0	0.876426	0.924	0.487	0	Repopulated Lung	Ecscr
Nrp1	0	0.874339	0.671	0.048	0	Repopulated Lung	Nrp1
Slc38a2	0	0.872121	0.909	0.485	0	Repopulated Lung	Slc38a2
Mt-nd5	0	0.861625	0.869	0.312	0	Repopulated Lung	Mt-nd5
Aph1b	0	0.857556	0.917	0.531	0	Repopulated Lung	Aph1b
Dap	0	0.856187	0.832	0.286	0	Repopulated Lung	Dap
Ece1	0	0.848787	0.881	0.429	0	Repopulated Lung	Ece1
Mt-nd4l	0	0.838272	0.701	0.044	0	Repopulated Lung	Mt-nd4l
Tmem252	0	0.834703	0.533	0.061	0	Repopulated Lung	Tmem252
Mef2a	0	0.832509	0.874	0.406	0	Repopulated Lung	Mef2a
Egfl7	0	0.827674	0.994	0.869	0	Repopulated Lung	Egfl7
Adgrl2	0	0.816883	0.751	0.207	0	Repopulated Lung	Adgrl2
Dync1h1	0	0.814259	0.795	0.214	0	Repopulated Lung	Dync1h1
Olr1	0	0.810094	0.566	0.144	0	Repopulated Lung	Olr1
Dusp2	0	0.809741	0.507	0.085	0	Repopulated Lung	Dusp2
Sgk1	0	0.809273	0.825	0.492	0	Repopulated Lung	Sgk1
Tmem255b	0	0.805072	0.523	0.002	0	Repopulated Lung	Tmem255b
Pmaip1	0	0.80229	0.653	0.146	0	Repopulated Lung	Pmaip1
Ucp2	0	0.799123	0.876	0.522	0	Repopulated Lung	Ucp2
Tgfb1	0	0.79418	0.912	0.582	0	Repopulated Lung	Tgfb1
Spsb1	0	0.780166	0.773	0.236	0	Repopulated Lung	Spsb1
AC095947.1	0	0.775655	0.638	0	0	Repopulated Lung	AC095947.1
Rgcc	0	0.768781	0.281	0.002	0	Repopulated Lung	Rgcc
Ube2m	0	0.768119	0.9	0.462	0	Repopulated Lung	Ube2m
Tcn2	0	0.757404	0.87	0.391	0	Repopulated Lung	Tcn2
Atp6ap2	0	0.75428	0.868	0.36	0	Repopulated Lung	Atp6ap2
Ctsd	0	0.746131	0.917	0.532	0	Repopulated Lung	Ctsd
Hist1h2bcl1	0	0.743196	0.603	0.124	0	Repopulated Lung	Hist1h2bcl1
Ier3	0	0.741647	0.67	0.251	0	Repopulated Lung	Ier3
Ybx3	0	0.731854	0.948	0.655	0	Repopulated Lung	Ybx3
Sema3f	0	0.727041	0.635	0.052	0	Repopulated Lung	Sema3f
Dysf	0	0.725308	0.69	0.159	0	Repopulated Lung	Dysf
Mcam	0	0.72205	0.892	0.558	0	Repopulated Lung	Mcam
Isyna1	0	0.719265	0.671	0.257	0	Repopulated Lung	Isyna1
Junb	0	0.715707	0.665	0.201	0	Repopulated Lung	Junb
Cd93	0	0.712415	0.547	0	0	Repopulated Lung	Cd93
Npr1	0	0.708513	0.733	0.177	0	Repopulated Lung	Npr1
Adgrf5	0	0.708059	0.648	0.159	0	Repopulated Lung	Adgrf5
Cdkn2b	0	0.706988	0.577	0.116	0	Repopulated Lung	Cdkn2b
Ppp2cb	0	0.705785	0.729	0.158	0	Repopulated Lung	Ppp2cb
Eif4g2	0	0.695013	0.981	0.818	0	Repopulated Lung	Eif4g2
Nfkbia	0	0.685853	0.862	0.543	0	Repopulated Lung	Nfkbia
Flna	0	0.682639	0.804	0.333	0	Repopulated Lung	Flna
Ctsa	0	0.681216	0.909	0.513	0	Repopulated Lung	Ctsa
Col15a1	0	0.680419	0.266	0.005	0	Repopulated Lung	Col15a1
Cmip	0	0.679776	0.707	0.218	0	Repopulated Lung	Cmip
Akt1	0	0.679581	0.776	0.247	0	Repopulated Lung	Akt1
Ephb4	0	0.677538	0.658	0.137	0	Repopulated Lung	Ephb4
Myof	0	0.673889	0.791	0.323	0	Repopulated Lung	Myof
Entpd1	0	0.670454	0.295	0.002	0	Repopulated Lung	Entpd1
Cdh13	0	0.668707	0.699	0.218	0	Repopulated Lung	Cdh13
Pkp1	0	0.664653	0.533	0.143	0	Repopulated Lung	Pkp1
Atp1b3	0	0.663261	0.948	0.731	0	Repopulated Lung	Atp1b3
Clec14a	0	0.661376	0.673	0.246	0	Repopulated Lung	Clec14a
Nfe2l2	0	0.657056	0.871	0.473	0	Repopulated Lung	Nfe2l2
Slc7a11	0	0.654689	0.337	0.033	0	Repopulated Lung	Slc7a11
Kdr	0	0.647071	0.565	0.079	0	Repopulated Lung	Kdr
Icam2	0	0.646139	0.957	0.76	0	Repopulated Lung	Icam2
Cav1	0	0.645924	0.931	0.807	0	Repopulated Lung	Cav1
Itgb5	0	0.645856	0.535	0	0	Repopulated Lung	Itgb5
St3gal5	0	0.643454	0.615	0.131	0	Repopulated Lung	St3gal5
Tmem259	0	0.642807	0.651	0.076	0	Repopulated Lung	Tmem259
S100a6	0	0.640956	1	0.998	0	Repopulated Lung	S100a6
Fxyd5	0	0.639323	0.987	0.893	0	Repopulated Lung	Fxyd5
Hif1a	0	0.639216	0.672	0.15	0	Repopulated Lung	Hif1a
Lamp1	0	0.637534	0.983	0.834	0	Repopulated Lung	Lamp1
AABR07002683.1	0	0.637408	0.763	0.256	0	Repopulated Lung	AABR07002683.1
Asah1	0	0.634632	0.751	0.259	0	Repopulated Lung	Asah1
Nox4	0	0.633365	0.522	0.097	0	Repopulated Lung	Nox4
Plec	0	0.630852	0.84	0.526	0	Repopulated Lung	Plec
Furin	0	0.627069	0.65	0.107	0	Repopulated Lung	Furin
Tsku	0	0.625688	0.49	0.046	0	Repopulated Lung	Tsku
Nectin2	0	0.624898	0.891	0.52	0	Repopulated Lung	Nectin2
LOC100911486	0	0.622085	0.284	0.001	0	Repopulated Lung	LOC100911486
App	0	0.621641	0.9	0.556	0	Repopulated Lung	App
Smurf2	0	0.618266	0.746	0.325	0	Repopulated Lung	Smurf2
Sptan1	0	0.613407	0.758	0.296	0	Repopulated Lung	Sptan1
Ackr3	0	0.61234	0.338	0.012	0	Repopulated Lung	Ackr3
Nr2f2	0	0.611885	0.541	0.089	0	Repopulated Lung	Nr2f2
Wnt9b	0	0.610546	0.284	0	0	Repopulated Lung	Wnt9b
Cdh5	0	0.609676	0.869	0.581	0	Repopulated Lung	Cdh5
Aplp2	0	0.609463	0.683	0.177	0	Repopulated Lung	Aplp2
Arhgap29	0	0.608704	0.911	0.596	0	Repopulated Lung	Arhgap29
Mt-atp6	0	0.60606	0.997	0.999	0	Repopulated Lung	Mt-atp6
P3h3	0	0.600913	0.744	0.244	0	Repopulated Lung	P3h3
Atp1a1	0	0.600075	0.861	0.463	0	Repopulated Lung	Atp1a1
Npc2	0	0.597713	0.979	0.847	0	Repopulated Lung	Npc2
Clu	0	0.59746	0.599	0.249	0	Repopulated Lung	Clu
Tkt	0	0.596945	0.982	0.913	0	Repopulated Lung	Tkt
RGD1565131	0	0.594271	0.539	0	0	Repopulated Lung	RGD1565131
Sncg	0	0.592871	0.659	0.231	0	Repopulated Lung	Sncg
Cdk2ap1	0	0.592651	0.765	0.323	0	Repopulated Lung	Cdk2ap1
Zmiz1	0	0.590497	0.666	0.203	0	Repopulated Lung	Zmiz1
Ptgs1	0	0.589043	0.937	0.77	0	Repopulated Lung	Ptgs1
Msn	0	0.588904	0.98	0.856	0	Repopulated Lung	Msn
Tnfrsf1a	0	0.585811	0.81	0.357	0	Repopulated Lung	Tnfrsf1a
Sqstm1	0	0.584813	0.935	0.667	0	Repopulated Lung	Sqstm1
Laptm4a	0	0.584204	0.986	0.918	0	Repopulated Lung	Laptm4a
Lamb2	0	0.583131	0.604	0.108	0	Repopulated Lung	Lamb2
Pld3	0	0.582669	0.681	0.194	0	Repopulated Lung	Pld3
Mfge8	0	0.58114	0.98	0.907	0	Repopulated Lung	Mfge8
Pgm2l1	0	0.58096	0.578	0.142	0	Repopulated Lung	Pgm2l1
Dpp7	0	0.580785	0.787	0.334	0	Repopulated Lung	Dpp7
Nptn	0	0.578892	0.737	0.261	0	Repopulated Lung	Nptn
Map1lc3a	0	0.577035	0.916	0.638	0	Repopulated Lung	Map1lc3a
Ddb1	0	0.576482	0.84	0.44	0	Repopulated Lung	Ddb1
Wbp1l	0	0.573875	0.897	0.604	0	Repopulated Lung	Wbp1l
Bcam	0	0.573448	0.635	0.203	0	Repopulated Lung	Bcam
Tacc2	0	0.570726	0.599	0.121	0	Repopulated Lung	Tacc2
Gstp1	0	0.570669	0.999	0.995	0	Repopulated Lung	Gstp1
Thsd1	0	0.570493	0.735	0.27	0	Repopulated Lung	Thsd1
Atp6ap1	0	0.569029	0.71	0.208	0	Repopulated Lung	Atp6ap1
Exoc3l2	0	0.568746	0.497	0.072	0	Repopulated Lung	Exoc3l2
Nedd9	0	0.566543	0.436	0.027	0	Repopulated Lung	Nedd9
Arhgdib	0	0.566358	0.954	0.827	0	Repopulated Lung	Arhgdib
Lmbrd1	0	0.565994	0.672	0.193	0	Repopulated Lung	Lmbrd1
LOC108350502	0	0.565287	0.521	0	0	Repopulated Lung	LOC108350502
Prpf4b	0	0.564622	0.772	0.334	0	Repopulated Lung	Prpf4b
Cat	0	0.563474	0.648	0.19	0	Repopulated Lung	Cat
Lpar6	0	0.562397	0.616	0.214	0	Repopulated Lung	Lpar6
Acvrl1	0	0.56222	0.673	0.218	0	Repopulated Lung	Acvrl1
AABR07065406.1	0	0.562137	0.522	0	0	Repopulated Lung	AABR07065406.1
Shc1	0	0.558846	0.85	0.471	0	Repopulated Lung	Shc1
Nos3	0	0.557955	0.842	0.523	0	Repopulated Lung	Nos3
Ppp4r2	0	0.557134	0.733	0.25	0	Repopulated Lung	Ppp4r2
LOC108350501	0	0.556216	1	0.997	0	Repopulated Lung	LOC108350501
Ranbp2	0	0.556204	0.659	0.172	0	Repopulated Lung	Ranbp2
Man2b1	0	0.55185	0.63	0.136	0	Repopulated Lung	Man2b1
Adcy4	0	0.549751	0.689	0.24	0	Repopulated Lung	Adcy4
Rab27a	0	0.546432	0.541	0.09	0	Repopulated Lung	Rab27a
Nrn1	0	0.54563	0.429	0.039	0	Repopulated Lung	Nrn1
Bdnf	0	0.545073	0.584	0.191	0	Repopulated Lung	Bdnf
Copa	0	0.543708	0.7	0.224	0	Repopulated Lung	Copa
Tiparp	0	0.542163	0.562	0.092	0	Repopulated Lung	Tiparp
Vcp	0	0.541675	0.943	0.714	0	Repopulated Lung	Vcp
Plbd2	0	0.541283	0.865	0.487	0	Repopulated Lung	Plbd2
Pum2	0	0.540512	0.73	0.285	0	Repopulated Lung	Pum2
Jund	0	0.539327	0.628	0.279	0	Repopulated Lung	Jund
Psen2	0	0.538673	0.439	0.056	0	Repopulated Lung	Psen2
Uap1	0	0.537571	0.627	0.282	0	Repopulated Lung	Uap1
Phc2	0	0.537253	0.635	0.171	0	Repopulated Lung	Phc2
Kif13a	0	0.536808	0.639	0.172	0	Repopulated Lung	Kif13a
Tmem50a	0	0.533454	0.909	0.614	0	Repopulated Lung	Tmem50a
Fis1	0	0.531517	0.877	0.541	0	Repopulated Lung	Fis1
Tmem132a	0	0.530937	0.566	0.082	0	Repopulated Lung	Tmem132a
LOC108348108	0	0.530631	0.362	0.048	0	Repopulated Lung	LOC108348108
AC134224.1	0	0.530174	0.623	0.238	0	Repopulated Lung	AC134224.1
AABR07021823.1	0	0.530132	0.5	0	0	Repopulated Lung	AABR07021823.1
Sptbn1	0	0.528466	0.746	0.325	0	Repopulated Lung	Sptbn1
Foxc2	0	0.527959	0.453	0.012	0	Repopulated Lung	Foxc2
Hsd3b7	0	0.527197	0.69	0.238	0	Repopulated Lung	Hsd3b7
Col4a2	0	0.524449	0.441	0.036	0	Repopulated Lung	Col4a2
Top2b	0	0.522497	0.472	0	0	Repopulated Lung	Top2b
Serinc2	0	0.521336	0.733	0.447	0	Repopulated Lung	Serinc2
LOC100362453	0	0.521109	0.817	0.411	0	Repopulated Lung	LOC100362453
Zfp36l2	0	0.521078	0.747	0.389	0	Repopulated Lung	Zfp36l2
Marcks	0	0.520851	0.808	0.521	0	Repopulated Lung	Marcks
Mum1l1	0	0.520767	0.229	0.005	0	Repopulated Lung	Mum1l1
Thbs1	0	0.518593	0.369	0.013	0	Repopulated Lung	Thbs1
Plxdc2	0	0.516942	0.447	0.015	0	Repopulated Lung	Plxdc2
Mgat4b	0	0.515545	0.748	0.334	0	Repopulated Lung	Mgat4b
Btg1	0	0.515328	0.705	0.351	0	Repopulated Lung	Btg1
Flt1	0	0.515287	0.7	0.274	0	Repopulated Lung	Flt1
AABR07001389.1	0	0.513661	0.757	0.377	0	Repopulated Lung	AABR07001389.1
Rps21	0	0.512298	0.998	0.992	0	Repopulated Lung	Rps21
Atp6v0c	0	0.511999	0.993	0.942	0	Repopulated Lung	Atp6v0c
Grina	0	0.510202	0.847	0.498	0	Repopulated Lung	Grina
Wdr26	0	0.509669	0.707	0.278	0	Repopulated Lung	Wdr26
Itga1	0	0.508726	0.606	0.173	0	Repopulated Lung	Itga1
Ddx5	0	0.507045	0.984	0.867	0	Repopulated Lung	Ddx5
Sppl3	0	0.505516	0.557	0.074	0	Repopulated Lung	Sppl3
St6gal1	0	0.504095	0.519	0.097	0	Repopulated Lung	St6gal1
Lamb1	0	0.502794	0.489	0.133	0	Repopulated Lung	Lamb1
Serinc3	0	0.500615	0.904	0.613	0	Repopulated Lung	Serinc3
Eif2s3y	0	0.500105	0.576	0.124	0	Repopulated Lung	Eif2s3y
Tox	0	0.497225	0.519	0.094	0	Repopulated Lung	Tox
Tcf7l2	0	0.4969	0.62	0.194	0	Repopulated Lung	Tcf7l2
Sap30l	0	0.49662	0.513	0.033	0	Repopulated Lung	Sap30l
Ctdspl	0	0.494972	0.537	0.137	0	Repopulated Lung	Ctdspl
Arl8a	0	0.493923	0.64	0.19	0	Repopulated Lung	Arl8a
Sgsm3	0	0.492391	0.567	0.125	0	Repopulated Lung	Sgsm3
Pdcd4	0	0.490794	0.604	0.163	0	Repopulated Lung	Pdcd4
Klf13	0	0.490357	0.563	0.155	0	Repopulated Lung	Klf13
Ptms	0	0.490186	0.902	0.67	0	Repopulated Lung	Ptms
Atp2a2	0	0.489728	0.713	0.291	0	Repopulated Lung	Atp2a2
Sash1	0	0.489452	0.602	0.183	0	Repopulated Lung	Sash1
Atf3	0	0.489021	0.304	0.067	0	Repopulated Lung	Atf3
Rhoj	0	0.485888	0.69	0.336	0	Repopulated Lung	Rhoj
Lrp10	0	0.483327	0.743	0.323	0	Repopulated Lung	Lrp10
Rasa1	0	0.482871	0.545	0.095	0	Repopulated Lung	Rasa1
Picalm	0	0.482347	0.643	0.209	0	Repopulated Lung	Picalm
Srpra	0	0.481656	0.788	0.419	0	Repopulated Lung	Srpra
Neu1	0	0.480883	0.473	0.075	0	Repopulated Lung	Neu1
Hdlbp	0	0.480242	0.854	0.536	0	Repopulated Lung	Hdlbp
Canx	0	0.477768	0.956	0.77	0	Repopulated Lung	Canx
Pip5k1c	0	0.475649	0.689	0.28	0	Repopulated Lung	Pip5k1c
Rab21	0	0.473103	0.498	0.045	0	Repopulated Lung	Rab21
Gaa	0	0.473095	0.536	0.104	0	Repopulated Lung	Gaa
Ltbr	0	0.473004	0.822	0.465	0	Repopulated Lung	Ltbr
Dock6	0	0.472837	0.573	0.136	0	Repopulated Lung	Dock6
Cul3	0	0.472549	0.654	0.214	0	Repopulated Lung	Cul3
Myo6	0	0.472058	0.484	0.051	0	Repopulated Lung	Myo6
H3f3c	0	0.470768	0.993	0.963	0	Repopulated Lung	H3f3c
Klhl4	0	0.46938	0.365	0.018	0	Repopulated Lung	Klhl4
Plxna2	0	0.46887	0.71	0.347	0	Repopulated Lung	Plxna2
Uxs1	0	0.466027	0.736	0.359	0	Repopulated Lung	Uxs1
Tspan12	0	0.465818	0.502	0.08	0	Repopulated Lung	Tspan12
Fundc2	0	0.465512	0.48	0.037	0	Repopulated Lung	Fundc2
Tpp1	0	0.464516	0.63	0.19	0	Repopulated Lung	Tpp1
Txnrd1	0	0.464328	0.744	0.437	0	Repopulated Lung	Txnrd1
Nrp2	0	0.464115	0.536	0.135	0	Repopulated Lung	Nrp2
Mbd2	0	0.463767	0.541	0.092	0	Repopulated Lung	Mbd2
Anxa5	0	0.463081	0.954	0.849	0	Repopulated Lung	Anxa5
Bcap31	0	0.462313	0.793	0.422	0	Repopulated Lung	Bcap31
Cstb	0	0.462155	0.989	0.959	0	Repopulated Lung	Cstb
Pir	0	0.461482	0.718	0.35	0	Repopulated Lung	Pir
Itga5	0	0.460483	0.718	0.344	0	Repopulated Lung	Itga5
Ctnna1	0	0.457914	0.832	0.493	0	Repopulated Lung	Ctnna1
Il4r	0	0.454062	0.612	0.239	0	Repopulated Lung	Il4r
Gclc	0	0.452131	0.484	0.099	0	Repopulated Lung	Gclc
AABR07005821.1	0	0.451408	0.166	0	0	Repopulated Lung	AABR07005821.1
Dab2ip	0	0.449963	0.456	0.05	0	Repopulated Lung	Dab2ip
Calcrl	0	0.449331	0.361	0.049	0	Repopulated Lung	Calcrl
Os9	0	0.449155	0.693	0.267	0	Repopulated Lung	Os9
Cyb5r1	0	0.448035	0.582	0.169	0	Repopulated Lung	Cyb5r1
Rpl28	0	0.447658	1	0.999	0	Repopulated Lung	Rpl28
Ywhag	0	0.445929	0.768	0.407	0	Repopulated Lung	Ywhag
Ddx3x	0	0.445622	0.657	0.259	0	Repopulated Lung	Ddx3x
Actn4	0	0.44537	0.953	0.807	0	Repopulated Lung	Actn4
AABR07071905.1	0	0.444075	0.438	0	0	Repopulated Lung	AABR07071905.1
Afdn	0	0.443013	0.606	0.209	0	Repopulated Lung	Afdn
Ogt	0	0.441815	0.505	0.105	0	Repopulated Lung	Ogt
Chsy1	0	0.438417	0.468	0.063	0	Repopulated Lung	Chsy1
Ctsk	0	0.437157	0.306	0.003	0	Repopulated Lung	Ctsk
Pear1	0	0.436765	0.651	0.237	0	Repopulated Lung	Pear1
Podxl	0	0.436587	0.545	0.196	0	Repopulated Lung	Podxl
Spag9	0	0.435602	0.622	0.216	0	Repopulated Lung	Spag9
Arhgef7	0	0.433926	0.584	0.169	0	Repopulated Lung	Arhgef7
Kdelr1	0	0.431898	0.906	0.695	0	Repopulated Lung	Kdelr1
Aff4	0	0.430775	0.573	0.165	0	Repopulated Lung	Aff4
Atp5md	0	0.430501	0.88	0.606	0	Repopulated Lung	Atp5md
Ptn	0	0.430135	0.198	0.008	0	Repopulated Lung	Ptn
Nipal2	0	0.429759	0.521	0.122	0	Repopulated Lung	Nipal2
Ppp1r12c	0	0.429085	0.504	0.081	0	Repopulated Lung	Ppp1r12c
Chd4	0	0.428719	0.706	0.331	0	Repopulated Lung	Chd4
Dram1	0	0.428498	0.491	0.104	0	Repopulated Lung	Dram1
Arhgef1	0	0.428141	0.619	0.205	0	Repopulated Lung	Arhgef1
Plpp1	0	0.427381	0.659	0.324	0	Repopulated Lung	Plpp1
Cplx2	0	0.425001	0.332	0.04	0	Repopulated Lung	Cplx2
Rps6ka3	0	0.424047	0.583	0.167	0	Repopulated Lung	Rps6ka3
Pls3	0	0.423924	0.758	0.418	0	Repopulated Lung	Pls3
Vwa1	0	0.423277	0.264	0.001	0	Repopulated Lung	Vwa1
Ptprm	0	0.421938	0.505	0.104	0	Repopulated Lung	Ptprm
Tmco1	0	0.421307	0.8	0.483	0	Repopulated Lung	Tmco1
Tmem59	0	0.419716	0.904	0.675	0	Repopulated Lung	Tmem59
Me1	0	0.419646	0.574	0.177	0	Repopulated Lung	Me1
Pcdh7	0	0.417702	0.52	0.149	0	Repopulated Lung	Pcdh7
RGD1310587	0	0.417004	0.469	0.159	0	Repopulated Lung	RGD1310587
Car5b	0	0.416927	0.556	0.168	0	Repopulated Lung	Car5b
Rab6a	0	0.413811	0.786	0.457	0	Repopulated Lung	Rab6a
Heph	0	0.413706	0.461	0.108	0	Repopulated Lung	Heph
Rabac1	0	0.412922	0.871	0.595	0	Repopulated Lung	Rabac1
Dync1i2	0	0.410947	0.864	0.568	0	Repopulated Lung	Dync1i2
Itga6	0	0.410838	0.446	0.102	0	Repopulated Lung	Itga6
Pdlim7	0	0.410654	0.753	0.428	0	Repopulated Lung	Pdlim7
Psme4	0	0.409011	0.491	0.105	0	Repopulated Lung	Psme4
Dst	0	0.408903	0.69	0.335	0	Repopulated Lung	Dst
Macf1	0	0.406935	0.768	0.421	0	Repopulated Lung	Macf1
Tc2n	0	0.406867	0.353	0.036	0	Repopulated Lung	Tc2n
Slco3a1	0	0.40484	0.387	0.033	0	Repopulated Lung	Slco3a1
Tm9sf2	0	0.403016	0.67	0.266	0	Repopulated Lung	Tm9sf2
Csnk1g2	0	0.402881	0.679	0.289	0	Repopulated Lung	Csnk1g2
Gabarapl2	0	0.402718	0.886	0.65	0	Repopulated Lung	Gabarapl2
Gapdh	0	0.402657	0.985	0.932	0	Repopulated Lung	Gapdh
Pnp	0	0.401786	0.503	0.1	0	Repopulated Lung	Pnp
Copb1	0	0.401077	0.726	0.354	0	Repopulated Lung	Copb1
Fzd6	0	0.40004	0.469	0.074	0	Repopulated Lung	Fzd6
Cpd	0	0.399599	0.468	0.085	0	Repopulated Lung	Cpd
Chpf2	0	0.399568	0.465	0.086	0	Repopulated Lung	Chpf2
Rsrp1	0	0.399196	0.643	0.29	0	Repopulated Lung	Rsrp1
Ppp6r1	0	0.398818	0.427	0.037	0	Repopulated Lung	Ppp6r1
Kdm5a	0	0.398805	0.594	0.207	0	Repopulated Lung	Kdm5a
Rcn2	0	0.398251	0.717	0.33	0	Repopulated Lung	Rcn2
Rnf13	0	0.398163	0.588	0.196	0	Repopulated Lung	Rnf13
Stt3a	0	0.398119	0.765	0.415	0	Repopulated Lung	Stt3a
Dhx36	0	0.397308	0.565	0.158	0	Repopulated Lung	Dhx36
AABR07071876.1	0	0.396424	0.384	0	0	Repopulated Lung	AABR07071876.1
Rb1cc1	0	0.392899	0.572	0.187	0	Repopulated Lung	Rb1cc1
Fcgrt	0	0.392828	0.695	0.342	0	Repopulated Lung	Fcgrt
Sulf1	0	0.392043	0.317	0.04	0	Repopulated Lung	Sulf1
Nbl1	0	0.39142	0.376	0.051	0	Repopulated Lung	Nbl1
Cdc42bpa	0	0.391275	0.434	0.079	0	Repopulated Lung	Cdc42bpa
Atp6v0b	0	0.389962	0.935	0.755	0	Repopulated Lung	Atp6v0b
Slc40a1.1	0	0.389414	0.372	0.063	0	Repopulated Lung	Slc40a1.1
Arfgef1	0	0.388358	0.479	0.095	0	Repopulated Lung	Arfgef1
Gtf2i	0	0.387189	0.471	0.103	0	Repopulated Lung	Gtf2i
Rpl37	0	0.387005	0.997	0.987	0	Repopulated Lung	Rpl37
Ddx39b	0	0.385794	0.844	0.541	0	Repopulated Lung	Ddx39b
Ripor1	0	0.383542	0.49	0.122	0	Repopulated Lung	Ripor1
Hip1	0	0.383326	0.734	0.422	0	Repopulated Lung	Hip1
LOC100909505	0	0.382818	0.589	0.212	0	Repopulated Lung	LOC100909505
Sf3b1	0	0.381349	0.833	0.52	0	Repopulated Lung	Sf3b1
Fgd5	0	0.38063	0.513	0.15	0	Repopulated Lung	Fgd5
Ptprr	0	0.380485	0.333	0.029	0	Repopulated Lung	Ptprr
Dhh	0	0.380422	0.388	0.071	0	Repopulated Lung	Dhh
Pkd1	0	0.379559	0.403	0.054	0	Repopulated Lung	Pkd1
RGD1560341	0	0.379265	0.375	0	0	Repopulated Lung	RGD1560341
Ankrd17	0	0.378389	0.631	0.266	0	Repopulated Lung	Ankrd17
Zfp521	0	0.37773	0.468	0.102	0	Repopulated Lung	Zfp521
Snx18	0	0.377307	0.449	0.079	0	Repopulated Lung	Snx18
Kidins220	0	0.376983	0.45	0.089	0	Repopulated Lung	Kidins220
Sox17	0	0.376947	0.213	0.017	0	Repopulated Lung	Sox17
Cd14	0	0.376185	0.408	0.082	0	Repopulated Lung	Cd14
Myrip	0	0.37589	0.495	0.135	0	Repopulated Lung	Myrip
Yipf3	0	0.37581	0.656	0.278	0	Repopulated Lung	Yipf3
Mark4	0	0.37452	0.459	0.076	0	Repopulated Lung	Mark4
Trip12	0	0.374491	0.594	0.229	0	Repopulated Lung	Trip12
Yipf4	0	0.374022	0.77	0.445	0	Repopulated Lung	Yipf4
Pgrmc1	0	0.371778	0.824	0.534	0	Repopulated Lung	Pgrmc1
Mob4	0	0.371149	0.764	0.427	0	Repopulated Lung	Mob4
Rpl39	0	0.370495	0.946	0.857	0	Repopulated Lung	Rpl39
Fblim1	0	0.370406	0.534	0.162	0	Repopulated Lung	Fblim1
Ifi30	0	0.369464	0.486	0.14	0	Repopulated Lung	Ifi30
Cdc42bpb	0	0.369298	0.537	0.164	0	Repopulated Lung	Cdc42bpb
Ktn1	0	0.368718	0.676	0.314	0	Repopulated Lung	Ktn1
Ltbp3	0	0.368379	0.39	0.037	0	Repopulated Lung	Ltbp3
Rraga	0	0.367992	0.748	0.398	0	Repopulated Lung	Rraga
Lrrc8c	0	0.367948	0.528	0.18	0	Repopulated Lung	Lrrc8c
Ostm1	0	0.366989	0.534	0.162	0	Repopulated Lung	Ostm1
Chst12	0	0.366432	0.392	0.055	0	Repopulated Lung	Chst12
Acly	0	0.365785	0.596	0.234	0	Repopulated Lung	Acly
Gsk3a	0	0.365695	0.449	0.065	0	Repopulated Lung	Gsk3a
Plod3	0	0.365541	0.525	0.149	0	Repopulated Lung	Plod3
Tnrc6a	0	0.364801	0.52	0.167	0	Repopulated Lung	Tnrc6a
Lipa	0	0.362514	0.632	0.273	0	Repopulated Lung	Lipa
Ubr4	0	0.361224	0.533	0.17	0	Repopulated Lung	Ubr4
Pabpn1	0	0.361007	0.825	0.535	0	Repopulated Lung	Pabpn1
Notch1	0	0.35932	0.491	0.151	0	Repopulated Lung	Notch1
RGD1306556	0	0.359262	0.457	0.118	0	Repopulated Lung	RGD1306556
Bptf	0	0.358403	0.47	0.115	0	Repopulated Lung	Bptf
Ywhaz	0	0.358252	0.814	0.528	0	Repopulated Lung	Ywhaz
Prkcsh	0	0.357189	0.717	0.369	0	Repopulated Lung	Prkcsh
Nomo1	0	0.356509	0.53	0.166	0	Repopulated Lung	Nomo1
Col5a2	0	0.355892	0.321	0.014	0	Repopulated Lung	Col5a2
Cfh	0	0.355419	0.242	0	0	Repopulated Lung	Cfh
Bmpr2	0	0.354759	0.416	0.061	0	Repopulated Lung	Bmpr2
Marveld1	0	0.354078	0.483	0.132	0	Repopulated Lung	Marveld1
Wls	0	0.352693	0.47	0.119	0	Repopulated Lung	Wls
Ltbp4	0	0.351915	0.445	0.116	0	Repopulated Lung	Ltbp4
Mef2c	0	0.351464	0.542	0.211	0	Repopulated Lung	Mef2c
Kcmf1	0	0.351302	0.627	0.276	0	Repopulated Lung	Kcmf1
Inpp5d	0	0.350864	0.412	0.07	0	Repopulated Lung	Inpp5d
Ncstn	0	0.349936	0.604	0.237	0	Repopulated Lung	Ncstn
Mprip	0	0.349658	0.571	0.217	0	Repopulated Lung	Mprip
Brd1	0	0.348192	0.398	0.045	0	Repopulated Lung	Brd1
Myo10	0	0.347722	0.327	0.035	0	Repopulated Lung	Myo10
Cxxc5	0	0.347703	0.354	0.036	0	Repopulated Lung	Cxxc5
Birc6	0	0.347234	0.459	0.107	0	Repopulated Lung	Birc6
Sirpa	0	0.346539	0.289	0.013	0	Repopulated Lung	Sirpa
AABR07033657.1	0	0.346037	0.347	0	0	Repopulated Lung	AABR07033657.1
Rps12	0	0.345981	0.999	0.999	0	Repopulated Lung	Rps12
Usp14	0	0.345171	0.725	0.394	0	Repopulated Lung	Usp14
Adgrg1	0	0.343191	0.558	0.223	0	Repopulated Lung	Adgrg1
AABR07001382.1	0	0.342412	0.317	0	0	Repopulated Lung	AABR07001382.1
Alyref	0	0.342057	0.732	0.4	0	Repopulated Lung	Alyref
Ndufa4	0	0.341647	0.971	0.878	0	Repopulated Lung	Ndufa4
Ash1l	0	0.341327	0.521	0.174	0	Repopulated Lung	Ash1l
Rtl8a	0	0.340693	0.326	0	0	Repopulated Lung	Rtl8a
Reep3	0	0.339428	0.497	0.17	0	Repopulated Lung	Reep3
Gls	0	0.338719	0.548	0.197	0	Repopulated Lung	Gls
Meis2	0	0.338691	0.461	0.155	0	Repopulated Lung	Meis2
Hs2st1	0	0.33869	0.492	0.162	0	Repopulated Lung	Hs2st1
Scarf1	0	0.337707	0.645	0.306	0	Repopulated Lung	Scarf1
Cbx3	0	0.337537	0.521	0.197	0	Repopulated Lung	Cbx3
AABR07015507.1	0	0.337334	0.342	0	0	Repopulated Lung	AABR07015507.1
Gna12	0	0.337175	0.561	0.216	0	Repopulated Lung	Gna12
Purb	0	0.336343	0.5	0.16	0	Repopulated Lung	Purb
Dnajb9	0	0.334783	0.546	0.201	0	Repopulated Lung	Dnajb9
Ddx3	0	0.334358	0.32	0.017	0	Repopulated Lung	Ddx3
Irf3	0	0.332754	0.492	0.158	0	Repopulated Lung	Irf3
Oasl2	0	0.331912	0.336	0.009	0	Repopulated Lung	Oasl2
Fxyd2	0	0.331569	0.247	0	0	Repopulated Lung	Fxyd2
Cyfip1	0	0.331084	0.642	0.296	0	Repopulated Lung	Cyfip1
Zfpm1	0	0.331007	0.381	0.05	0	Repopulated Lung	Zfpm1
Lrrfip1	0	0.330274	0.556	0.219	0	Repopulated Lung	Lrrfip1
Glg1	0	0.329986	0.462	0.129	0	Repopulated Lung	Glg1
Arl8b	0	0.329643	0.645	0.31	0	Repopulated Lung	Arl8b
Arhgef2	0	0.329037	0.512	0.171	0	Repopulated Lung	Arhgef2
Usp9x	0	0.328898	0.48	0.147	0	Repopulated Lung	Usp9x
Srebf2	0	0.327809	0.425	0.093	0	Repopulated Lung	Srebf2
Pkd2	0	0.327475	0.375	0.043	0	Repopulated Lung	Pkd2
Stat3	0	0.327092	0.612	0.275	0	Repopulated Lung	Stat3
Golph3	0	0.327074	0.617	0.276	0	Repopulated Lung	Golph3
Fxr2	0	0.326929	0.464	0.119	0	Repopulated Lung	Fxr2
Tgoln2	0	0.326443	0.477	0.13	0	Repopulated Lung	Tgoln2
Slfn5	0	0.326134	0.502	0.179	0	Repopulated Lung	Slfn5
Vegfc	0	0.325802	0.245	0.018	0	Repopulated Lung	Vegfc
Ncln	0	0.32536	0.528	0.194	0	Repopulated Lung	Ncln
Clk1	0	0.325088	0.449	0.125	0	Repopulated Lung	Clk1
Rapgef5	0	0.325002	0.329	0.056	0	Repopulated Lung	Rapgef5
Slc4a2	0	0.324631	0.401	0.063	0	Repopulated Lung	Slc4a2
Rhbdf1	0	0.324264	0.377	0.052	0	Repopulated Lung	Rhbdf1
Tpp2	0	0.323962	0.524	0.174	0	Repopulated Lung	Tpp2
Fkbp7	0	0.323482	0.444	0.114	0	Repopulated Lung	Fkbp7
LOC100360522	0	0.322831	1	1	0	Repopulated Lung	LOC100360522
Skp1	0	0.321564	0.954	0.859	0	Repopulated Lung	Skp1
Plekhg5	0	0.320593	0.388	0.062	0	Repopulated Lung	Plekhg5
Tep1	0	0.32027	0.396	0.076	0	Repopulated Lung	Tep1
Dennd5a	0	0.320191	0.575	0.242	0	Repopulated Lung	Dennd5a
Rabgap1	0	0.319978	0.373	0.055	0	Repopulated Lung	Rabgap1
Nbr1	0	0.319381	0.5	0.162	0	Repopulated Lung	Nbr1
Nfkb1	0	0.318811	0.419	0.087	0	Repopulated Lung	Nfkb1
Palm	0	0.317815	0.364	0.043	0	Repopulated Lung	Palm
Calml4	0	0.316334	0.262	0.02	0	Repopulated Lung	Calml4
Ube2q1	0	0.31605	0.508	0.169	0	Repopulated Lung	Ube2q1
Usf2	0	0.315723	0.536	0.192	0	Repopulated Lung	Usf2
Pcmtd1	0	0.313659	0.442	0.117	0	Repopulated Lung	Pcmtd1
Bag6	0	0.313401	0.641	0.303	0	Repopulated Lung	Bag6
Smpd1	0	0.312766	0.623	0.281	0	Repopulated Lung	Smpd1
Scyl1	0	0.312692	0.567	0.224	0	Repopulated Lung	Scyl1
Dhx15	0	0.311826	0.548	0.208	0	Repopulated Lung	Dhx15
Ano6	0	0.309504	0.516	0.204	0	Repopulated Lung	Ano6
Gnai2	0	0.308525	0.99	0.966	0	Repopulated Lung	Gnai2
Nrbp1	0	0.306401	0.597	0.248	0	Repopulated Lung	Nrbp1
AABR07028013.1	0	0.30639	0.312	0	0	Repopulated Lung	AABR07028013.1
Ccdc88c	0	0.305836	0.272	0.024	0	Repopulated Lung	Ccdc88c
Tmem51	0	0.305792	0.423	0.111	0	Repopulated Lung	Tmem51
AABR07004269.3	0	0.304814	0.298	0	0	Repopulated Lung	AABR07004269.3
Fuca2	0	0.304638	0.394	0.072	0	Repopulated Lung	Fuca2
Ankrd13a	0	0.304367	0.488	0.16	0	Repopulated Lung	Ankrd13a
Mapkapk2	0	0.30399	0.443	0.121	0	Repopulated Lung	Mapkapk2
Hsph1	0	0.303953	0.496	0.177	0	Repopulated Lung	Hsph1
Agfg2	0	0.303176	0.429	0.12	0	Repopulated Lung	Agfg2
Cept1	0	0.302133	0.45	0.116	0	Repopulated Lung	Cept1
Erf	0	0.30141	0.387	0.072	0	Repopulated Lung	Erf
Crebbp	0	0.300091	0.509	0.171	0	Repopulated Lung	Crebbp
Plxnb2	0	0.298968	0.371	0.072	0	Repopulated Lung	Plxnb2
Adnp	0	0.298779	0.419	0.107	0	Repopulated Lung	Adnp
Nfia	0	0.298683	0.49	0.177	0	Repopulated Lung	Nfia
Tmem106b	0	0.298278	0.486	0.162	0	Repopulated Lung	Tmem106b
Lamc1	0	0.296909	0.401	0.108	0	Repopulated Lung	Lamc1
Piezo1	0	0.296387	0.437	0.14	0	Repopulated Lung	Piezo1
Rab18	0	0.294981	0.556	0.216	0	Repopulated Lung	Rab18
LOC679894	0	0.294521	0.377	0.083	0	Repopulated Lung	LOC679894
Zfp638	0	0.294493	0.405	0.094	0	Repopulated Lung	Zfp638
Jmjd1c	0	0.293799	0.412	0.117	0	Repopulated Lung	Jmjd1c
Smad7	0	0.292706	0.311	0.038	0	Repopulated Lung	Smad7
Lama4	0	0.292154	0.274	0.028	0	Repopulated Lung	Lama4
Ythdf1	0	0.291898	0.527	0.194	0	Repopulated Lung	Ythdf1
Hoxb7	0	0.29103	0.341	0.058	0	Repopulated Lung	Hoxb7
Sacm1l	0	0.290426	0.43	0.108	0	Repopulated Lung	Sacm1l
Herc1	0	0.289777	0.411	0.113	0	Repopulated Lung	Herc1
Cmklr1	0	0.288833	0.266	0.001	0	Repopulated Lung	Cmklr1
Gnl3l	0	0.2887	0.427	0.111	0	Repopulated Lung	Gnl3l
Plcg1	0	0.288686	0.459	0.158	0	Repopulated Lung	Plcg1
Zmym5	0	0.287762	0.525	0.189	0	Repopulated Lung	Zmym5
Tbc1d17	0	0.287625	0.39	0.081	0	Repopulated Lung	Tbc1d17
Erbin	0	0.285551	0.445	0.143	0	Repopulated Lung	Erbin
Cyhr1	0	0.284597	0.36	0.06	0	Repopulated Lung	Cyhr1
Mybbp1a	0	0.284402	0.507	0.192	0	Repopulated Lung	Mybbp1a
Ahcyl1	0	0.284319	0.465	0.147	0	Repopulated Lung	Ahcyl1
Arhgef15	0	0.281502	0.395	0.103	0	Repopulated Lung	Arhgef15
Csnk2a2	0	0.281459	0.321	0.023	0	Repopulated Lung	Csnk2a2
Slmap	0	0.281295	0.42	0.121	0	Repopulated Lung	Slmap
Ncor2	0	0.281255	0.411	0.12	0	Repopulated Lung	Ncor2
Kcnab1	0	0.280507	0.276	0.039	0	Repopulated Lung	Kcnab1
Stag2	0	0.280296	0.433	0.131	0	Repopulated Lung	Stag2
Dapk1	0	0.280038	0.337	0.064	0	Repopulated Lung	Dapk1
AABR07044388.1	0	0.279717	0.286	0	0	Repopulated Lung	AABR07044388.1
Tmem63a	0	0.279356	0.362	0.064	0	Repopulated Lung	Tmem63a
Tbxa2r	0	0.27758	0.3	0.026	0	Repopulated Lung	Tbxa2r
Spns1	0	0.277458	0.446	0.133	0	Repopulated Lung	Spns1
Supt5h	0	0.275913	0.471	0.164	0	Repopulated Lung	Supt5h
Fbxo11	0	0.275602	0.414	0.123	0	Repopulated Lung	Fbxo11
Abcc4	0	0.275468	0.312	0.052	0	Repopulated Lung	Abcc4
Adam10	0	0.275445	0.354	0.071	0	Repopulated Lung	Adam10
Agap3	0	0.275428	0.321	0.036	0	Repopulated Lung	Agap3
AABR07027575.1	0	0.274225	0.239	0	0	Repopulated Lung	AABR07027575.1
Clstn1	0	0.274123	0.446	0.143	0	Repopulated Lung	Clstn1
Pum1	0	0.273939	0.453	0.154	0	Repopulated Lung	Pum1
Fam91a1	0	0.271622	0.353	0.074	0	Repopulated Lung	Fam91a1
Pik3ca	0	0.270185	0.379	0.097	0	Repopulated Lung	Pik3ca
Fhod1	0	0.270069	0.345	0.076	0	Repopulated Lung	Fhod1
Slk	0	0.269334	0.417	0.129	0	Repopulated Lung	Slk
Fam3a	0	0.267979	0.336	0.051	0	Repopulated Lung	Fam3a
Rassf9	0	0.267186	0.276	0.027	0	Repopulated Lung	Rassf9
Tmem63b	0	0.267132	0.346	0.066	0	Repopulated Lung	Tmem63b
Atad1	0	0.264213	0.406	0.111	0	Repopulated Lung	Atad1
Ccnjl	0	0.263906	0.326	0.057	0	Repopulated Lung	Ccnjl
Tpra1	0	0.261552	0.37	0.089	0	Repopulated Lung	Tpra1
Mink1	0	0.260818	0.338	0.064	0	Repopulated Lung	Mink1
Etnk1	0	0.260703	0.324	0.073	0	Repopulated Lung	Etnk1
Dchs1	0	0.260386	0.337	0.077	0	Repopulated Lung	Dchs1
Kif1c	0	0.259268	0.391	0.107	0	Repopulated Lung	Kif1c
Gcn1	0	0.257481	0.354	0.081	0	Repopulated Lung	Gcn1
Ccpg1	0	0.257426	0.309	0.043	0	Repopulated Lung	Ccpg1
Iars	0	0.255937	0.41	0.124	0	Repopulated Lung	Iars
Fbxl3	0	0.254685	0.41	0.118	0	Repopulated Lung	Fbxl3
Sidt2	0	0.254425	0.324	0.053	0	Repopulated Lung	Sidt2
Pik3c2b	0	0.252093	0.322	0.064	0	Repopulated Lung	Pik3c2b
Slc17a5	0	0.251967	0.324	0.052	0	Repopulated Lung	Slc17a5
Ift122	0	0.251872	0.279	0.033	0	Repopulated Lung	Ift122
Sumf1	0	0.251106	0.435	0.139	0	Repopulated Lung	Sumf1
Atp9b	0	0.25109	0.316	0.049	0	Repopulated Lung	Atp9b
Pcmtd2	0	0.250848	0.338	0.066	0	Repopulated Lung	Pcmtd2
Stap2	0	0.25027	0.441	0.137	0	Repopulated Lung	Stap2
Lats2	0	0.250176	0.362	0.09	0	Repopulated Lung	Lats2
Atxn10	2.06629e-307	0.372957	0.833	0.562	6.79459e-303	Repopulated Lung	Atxn10
Grn	8.27812e-307	0.372008	0.978	0.921	2.7221e-302	Repopulated Lung	Grn
Tsc22d3	5.4295e-306	0.457973	0.583	0.283	1.78538e-301	Repopulated Lung	Tsc22d3
Bcl6b	8.77169e-306	0.463965	0.585	0.281	2.8844e-301	Repopulated Lung	Bcl6b
Hipk1	5.23776e-305	0.251462	0.383	0.112	1.72233e-300	Repopulated Lung	Hipk1
Phf14	5.54617e-305	0.273775	0.519	0.199	1.82375e-300	Repopulated Lung	Phf14
Map7d1	1.3429e-304	0.328648	0.679	0.341	4.41587e-300	Repopulated Lung	Map7d1
Npdc1	3.5295e-304	0.355334	0.846	0.589	1.16061e-299	Repopulated Lung	Npdc1
Clic2	4.54549e-304	0.349973	0.717	0.39	1.4947e-299	Repopulated Lung	Clic2
Mecom	8.06318e-303	0.289085	0.433	0.147	2.65142e-298	Repopulated Lung	Mecom
Il2rg	1.7456e-301	0.303491	0.247	0.042	5.74006e-297	Repopulated Lung	Il2rg
Stx2	1.39165e-299	0.298899	0.549	0.23	4.57618e-295	Repopulated Lung	Stx2
Nmt1	2.7931e-299	0.328265	0.695	0.358	9.18455e-295	Repopulated Lung	Nmt1
Dctn1	1.21917e-298	0.252572	0.47	0.168	4.00898e-294	Repopulated Lung	Dctn1
Srgn	2.05608e-298	0.552308	0.871	0.741	6.761e-294	Repopulated Lung	Srgn
Trim47	5.79571e-298	0.31817	0.484	0.188	1.9058e-293	Repopulated Lung	Trim47
Tmbim1	6.15036e-298	0.350452	0.651	0.327	2.02242e-293	Repopulated Lung	Tmbim1
Wnk1	9.1578e-297	0.397556	0.92	0.761	3.01136e-292	Repopulated Lung	Wnk1
Aplnr	1.2739e-296	0.432023	0.144	0	4.18897e-292	Repopulated Lung	Aplnr
Smarca4	3.20359e-296	0.339953	0.743	0.429	1.05344e-291	Repopulated Lung	Smarca4
Aldh2	4.8954e-296	0.337291	0.696	0.377	1.60976e-291	Repopulated Lung	Aldh2
Tmem184b	2.40063e-294	0.275162	0.474	0.175	7.89401e-290	Repopulated Lung	Tmem184b
C1galt1c1	3.31615e-294	0.250759	0.452	0.157	1.09045e-289	Repopulated Lung	C1galt1c1
Arpc4	5.0473e-293	0.314664	0.943	0.836	1.6597e-288	Repopulated Lung	Arpc4
Ctr9	1.26162e-292	0.269293	0.508	0.197	4.14859e-288	Repopulated Lung	Ctr9
Ddx41	7.37248e-291	0.318185	0.595	0.273	2.42429e-286	Repopulated Lung	Ddx41
Zdhhc2	8.80784e-291	0.296431	0.564	0.248	2.89628e-286	Repopulated Lung	Zdhhc2
Cnppd1	2.23641e-290	0.267951	0.545	0.225	7.354e-286	Repopulated Lung	Cnppd1
Prrc2a	1.17532e-289	0.277215	0.482	0.184	3.86479e-285	Repopulated Lung	Prrc2a
Akirin2	2.81264e-289	0.352687	0.766	0.466	9.2488e-285	Repopulated Lung	Akirin2
Rbm5	3.11265e-289	0.271553	0.514	0.203	1.02353e-284	Repopulated Lung	Rbm5
Ube2r2	1.30823e-288	0.300791	0.577	0.26	4.30185e-284	Repopulated Lung	Ube2r2
Ssbp4	1.97791e-287	0.344085	0.724	0.415	6.50396e-283	Repopulated Lung	Ssbp4
Atrx.1	6.11325e-287	0.306685	0.595	0.27	2.01022e-282	Repopulated Lung	Atrx.1
Zfp292	1.63489e-285	0.25265	0.407	0.135	5.37602e-281	Repopulated Lung	Zfp292
Wasl	4.71144e-285	0.284384	0.561	0.242	1.54926e-280	Repopulated Lung	Wasl
Ganab	1.35216e-282	0.270978	0.513	0.206	4.4463e-278	Repopulated Lung	Ganab
Plekho1	1.57213e-279	0.260799	0.478	0.181	5.16962e-275	Repopulated Lung	Plekho1
Gatad2a	2.24872e-279	0.261195	0.525	0.216	7.39447e-275	Repopulated Lung	Gatad2a
Cd320	3.33655e-278	0.466313	0.751	0.477	1.09716e-273	Repopulated Lung	Cd320
Amdhd2	1.55677e-277	0.283212	0.517	0.214	5.11911e-273	Repopulated Lung	Amdhd2
Matr3	2.94744e-276	0.309049	0.718	0.395	9.69207e-272	Repopulated Lung	Matr3
Scn1b	1.18254e-275	0.281987	0.313	0.084	3.88855e-271	Repopulated Lung	Scn1b
Ctdnep1	4.05624e-275	0.279547	0.573	0.258	1.33381e-270	Repopulated Lung	Ctdnep1
Colgalt1	1.84557e-273	0.256587	0.455	0.169	6.06878e-269	Repopulated Lung	Colgalt1
Tspan3	2.29498e-272	0.33714	0.827	0.566	7.54659e-268	Repopulated Lung	Tspan3
Luc7l2	1.94372e-271	0.296838	0.616	0.296	6.39154e-267	Repopulated Lung	Luc7l2
Ednrb	2.50938e-270	0.302049	0.138	0.002	8.25161e-266	Repopulated Lung	Ednrb
LOC498750	9.02559e-270	0.284047	0.574	0.262	2.96789e-265	Repopulated Lung	LOC498750
Ankrd11	1.5558e-269	0.336905	0.729	0.419	5.11594e-265	Repopulated Lung	Ankrd11
Lrrc41	1.90511e-269	0.253644	0.516	0.211	6.26456e-265	Repopulated Lung	Lrrc41
Rbm39	7.28081e-269	0.264171	0.511	0.211	2.39415e-264	Repopulated Lung	Rbm39
Hspa8	7.89283e-269	0.271645	0.987	0.961	2.5954e-264	Repopulated Lung	Hspa8
Sec61a1	9.82593e-269	0.327667	0.741	0.442	3.23106e-264	Repopulated Lung	Sec61a1
Ccdc47	4.26742e-268	0.266495	0.527	0.225	1.40326e-263	Repopulated Lung	Ccdc47
Cd48	1.14411e-267	0.353438	0.8	0.513	3.76219e-263	Repopulated Lung	Cd48
Adgrl4	2.55133e-266	0.556418	0.511	0.246	8.38955e-262	Repopulated Lung	Adgrl4
Tm4sf1	7.11045e-265	0.60794	0.97	0.89	2.33813e-260	Repopulated Lung	Tm4sf1
Efr3a	7.5063e-265	0.269816	0.529	0.226	2.4683e-260	Repopulated Lung	Efr3a
Impa1	8.57526e-265	0.266958	0.532	0.228	2.8198e-260	Repopulated Lung	Impa1
Nedd4	3.48381e-264	0.308135	0.928	0.779	1.14558e-259	Repopulated Lung	Nedd4
Yy1	4.73209e-263	0.261719	0.506	0.208	1.55605e-258	Repopulated Lung	Yy1
Rab11b	4.07696e-262	0.323394	0.792	0.523	1.34063e-257	Repopulated Lung	Rab11b
Rilpl1	9.84638e-262	0.255625	0.501	0.207	3.23779e-257	Repopulated Lung	Rilpl1
Ptov1	2.01812e-261	0.319708	0.723	0.416	6.63619e-257	Repopulated Lung	Ptov1
Rock1	4.26779e-261	0.312823	0.743	0.435	1.40338e-256	Repopulated Lung	Rock1
Thoc2	7.92135e-261	0.260675	0.517	0.217	2.60478e-256	Repopulated Lung	Thoc2
Phlda1	2.40529e-258	0.399532	0.434	0.178	7.90931e-254	Repopulated Lung	Phlda1
Pawr	6.09851e-258	0.316486	0.505	0.221	2.00537e-253	Repopulated Lung	Pawr
Rock2	7.07331e-258	0.278549	0.583	0.276	2.32592e-253	Repopulated Lung	Rock2
Anxa11	1.84335e-256	0.301413	0.699	0.39	6.0615e-252	Repopulated Lung	Anxa11
Msmo1	1.27399e-254	0.295197	0.495	0.21	4.18926e-250	Repopulated Lung	Msmo1
Cdk9	3.92265e-254	0.251915	0.548	0.241	1.28989e-249	Repopulated Lung	Cdk9
Fbln2	1.19455e-253	0.388818	0.126	0	3.92804e-249	Repopulated Lung	Fbln2
Flnb	1.07776e-251	0.304606	0.592	0.288	3.54398e-247	Repopulated Lung	Flnb
Pja2	3.22252e-250	0.269373	0.568	0.265	1.05966e-245	Repopulated Lung	Pja2
Strn3	2.58874e-249	0.309503	0.745	0.45	8.51254e-245	Repopulated Lung	Strn3
Tmed7	5.50231e-249	0.271403	0.596	0.286	1.80933e-244	Repopulated Lung	Tmed7
Ptpra	1.82316e-246	0.266852	0.639	0.324	5.99508e-242	Repopulated Lung	Ptpra
Pigk	2.62146e-246	0.296417	0.678	0.367	8.62015e-242	Repopulated Lung	Pigk
Ampd3	6.92778e-244	0.276206	0.448	0.181	2.27806e-239	Repopulated Lung	Ampd3
Htra1	7.60256e-244	0.45823	0.964	0.9	2.49995e-239	Repopulated Lung	Htra1
Upk3bl1	1.75586e-242	0.269858	0.272	0.071	5.77379e-238	Repopulated Lung	Upk3bl1
Arl6ip5	1.59593e-241	0.316122	0.842	0.614	5.24788e-237	Repopulated Lung	Arl6ip5
St3gal4	4.7743e-241	0.414139	0.675	0.409	1.56993e-236	Repopulated Lung	St3gal4
Grb10	1.02677e-240	0.27224	0.537	0.247	3.37634e-236	Repopulated Lung	Grb10
Hspa4	2.39858e-238	0.301952	0.819	0.551	7.88724e-234	Repopulated Lung	Hspa4
Igfbp5	4.68821e-238	0.483576	0.126	0.003	1.54162e-233	Repopulated Lung	Igfbp5
Ifitm2	8.66359e-238	0.32203	0.974	0.924	2.84885e-233	Repopulated Lung	Ifitm2
Lama5	1.41833e-236	0.344279	0.552	0.273	4.6639e-232	Repopulated Lung	Lama5
Ptbp1	2.44139e-233	0.29115	0.72	0.422	8.02803e-229	Repopulated Lung	Ptbp1
Cd24	1.2944e-230	0.277544	0.167	0.02	4.25639e-226	Repopulated Lung	Cd24
Gpx1	1.05077e-229	0.311139	0.952	0.866	3.45526e-225	Repopulated Lung	Gpx1
Glud1	4.17239e-229	0.3009	0.773	0.498	1.37201e-224	Repopulated Lung	Glud1
Dbn1	6.5717e-228	0.271608	0.604	0.309	2.16097e-223	Repopulated Lung	Dbn1
Klf3	6.85401e-228	0.348733	0.721	0.455	2.2538e-223	Repopulated Lung	Klf3
AC134224.3	1.47041e-227	0.251885	0.999	0.999	4.83514e-223	Repopulated Lung	AC134224.3
Eif4a2	4.92106e-227	0.302198	0.835	0.595	1.61819e-222	Repopulated Lung	Eif4a2
F11r	3.0025e-226	0.30798	0.941	0.817	9.87311e-222	Repopulated Lung	F11r
Hspa5	7.01264e-225	0.375873	0.883	0.664	2.30597e-220	Repopulated Lung	Hspa5
Snrnp70	2.44264e-223	0.28148	0.716	0.41	8.03212e-219	Repopulated Lung	Snrnp70
Ppp1r2	4.5771e-223	0.285565	0.645	0.355	1.50509e-218	Repopulated Lung	Ppp1r2
Arglu1	1.22355e-221	0.277779	0.721	0.42	4.0234e-217	Repopulated Lung	Arglu1
Map4k4	1.55924e-218	0.289015	0.572	0.293	5.12723e-214	Repopulated Lung	Map4k4
Cd200	2.66893e-218	0.430726	0.588	0.332	8.77625e-214	Repopulated Lung	Cd200
Atp6v0d1	8.11996e-218	0.278716	0.693	0.406	2.67009e-213	Repopulated Lung	Atp6v0d1
Sipa1	1.63624e-217	0.286769	0.637	0.34	5.38044e-213	Repopulated Lung	Sipa1
Fyn	1.67568e-217	0.286959	0.729	0.446	5.51014e-213	Repopulated Lung	Fyn
Dctn2	3.10772e-215	0.27773	0.867	0.656	1.02191e-210	Repopulated Lung	Dctn2
Gpi	4.66582e-212	0.283739	0.919	0.785	1.53426e-207	Repopulated Lung	Gpi
S1pr1	4.82736e-212	0.28875	0.625	0.34	1.58738e-207	Repopulated Lung	S1pr1
Bri3	1.64366e-210	0.281377	0.897	0.731	5.40484e-206	Repopulated Lung	Bri3
Rpl32.1	1.14705e-207	0.285205	0.787	0.552	3.77185e-203	Repopulated Lung	Rpl32.1
Apol3	2.8371e-207	0.300996	0.74	0.479	9.32925e-203	Repopulated Lung	Apol3
RGD1310352	8.57322e-207	0.272136	0.716	0.429	2.81913e-202	Repopulated Lung	RGD1310352
Emc3	1.51344e-206	0.253565	0.635	0.344	4.97664e-202	Repopulated Lung	Emc3
Slc20a1	9.42401e-204	0.298101	0.71	0.43	3.0989e-199	Repopulated Lung	Slc20a1
Nck1	1.46887e-203	0.268287	0.627	0.345	4.83009e-199	Repopulated Lung	Nck1
Zfp91	2.34599e-203	0.259337	0.651	0.365	7.71432e-199	Repopulated Lung	Zfp91
Hyal2	2.89085e-203	0.377613	0.754	0.505	9.50599e-199	Repopulated Lung	Hyal2
Ubc	1.24762e-200	0.256521	0.991	0.961	4.10254e-196	Repopulated Lung	Ubc
Ddit4	4.02134e-200	0.286684	0.405	0.17	1.32234e-195	Repopulated Lung	Ddit4
Ppp1r14b	6.70979e-200	0.276202	0.914	0.776	2.20638e-195	Repopulated Lung	Ppp1r14b
Klc1	1.26594e-199	0.262677	0.68	0.393	4.16279e-195	Repopulated Lung	Klc1
Tmem30a	6.79462e-199	0.261223	0.686	0.402	2.23427e-194	Repopulated Lung	Tmem30a
Selenos	2.32171e-198	0.289605	0.789	0.542	7.63449e-194	Repopulated Lung	Selenos
Tspan9	2.82938e-198	0.254431	0.59	0.309	9.30384e-194	Repopulated Lung	Tspan9
Pdcd10	9.47273e-196	0.2637	0.831	0.596	3.11492e-191	Repopulated Lung	Pdcd10
2021-09-02	1.48154e-194	0.270532	0.869	0.676	4.87176e-190	Repopulated Lung	2021-09-02
Cttnbp2nl	2.74937e-193	0.267174	0.661	0.383	9.04075e-189	Repopulated Lung	Cttnbp2nl
Cir1	3.05307e-193	0.25714	0.667	0.384	1.00394e-188	Repopulated Lung	Cir1
Abhd17a	1.61102e-192	0.27242	0.687	0.417	5.29752e-188	Repopulated Lung	Abhd17a
H2afy	2.42712e-191	0.261447	0.78	0.516	7.98111e-187	Repopulated Lung	H2afy
Ndfip2	2.75056e-190	0.266094	0.822	0.572	9.04467e-186	Repopulated Lung	Ndfip2
Mall	6.3475e-189	0.296946	0.722	0.465	2.08725e-184	Repopulated Lung	Mall
Gpnmb	1.18035e-188	0.301253	0.693	0.438	3.88135e-184	Repopulated Lung	Gpnmb
Dnaja2	1.60441e-186	0.253461	0.896	0.726	5.27578e-182	Repopulated Lung	Dnaja2
Basp1	2.07243e-183	0.268384	0.241	0.074	6.81476e-179	Repopulated Lung	Basp1
Myl12b	3.04025e-183	0.29185	0.961	0.897	9.99724e-179	Repopulated Lung	Myl12b
LOC100359583	3.87528e-182	0.279201	0.998	0.985	1.27431e-177	Repopulated Lung	LOC100359583
Map1lc3b	1.3946e-179	0.258265	0.753	0.503	4.58587e-175	Repopulated Lung	Map1lc3b
Glmp	1.86842e-179	0.253935	0.83	0.59	6.14394e-175	Repopulated Lung	Glmp
Jag1	7.03826e-179	0.30037	0.417	0.195	2.31439e-174	Repopulated Lung	Jag1
AABR07000398.1	5.43165e-178	0.32376	0.287	0.103	1.78609e-173	Repopulated Lung	AABR07000398.1
Kcne3	6.46113e-175	0.619521	0.679	0.545	2.12461e-170	Repopulated Lung	Kcne3
Cast	1.0329e-171	0.260277	0.785	0.544	3.39649e-167	Repopulated Lung	Cast
Sh3bp5	2.01537e-169	0.271833	0.774	0.539	6.62713e-165	Repopulated Lung	Sh3bp5
Fam129b	1.46579e-167	0.251287	0.632	0.379	4.81997e-163	Repopulated Lung	Fam129b
LOC102549726	5.31374e-167	0.259802	0.678	0.417	1.74732e-162	Repopulated Lung	LOC102549726
Schip1	2.43127e-162	0.255923	0.743	0.502	7.99474e-158	Repopulated Lung	Schip1
Ppic	6.03842e-162	0.293253	0.768	0.545	1.98561e-157	Repopulated Lung	Ppic
Gprc5a	1.20134e-161	0.299705	0.611	0.373	3.95037e-157	Repopulated Lung	Gprc5a
Erg	5.75841e-158	0.252033	0.677	0.423	1.89354e-153	Repopulated Lung	Erg
Sec62	1.59559e-157	0.259304	0.877	0.691	5.24679e-153	Repopulated Lung	Sec62
Slc3a2	1.47354e-156	0.319458	0.807	0.596	4.84546e-152	Repopulated Lung	Slc3a2
Tmem205	5.4383e-153	0.25494	0.71	0.464	1.78828e-148	Repopulated Lung	Tmem205
Cd9	2.28826e-148	0.434147	0.931	0.906	7.52449e-144	Repopulated Lung	Cd9
Hsp90b1	4.56425e-147	0.297603	0.909	0.749	1.50086e-142	Repopulated Lung	Hsp90b1
Shisa5	6.7522e-147	0.25499	0.786	0.584	2.22033e-142	Repopulated Lung	Shisa5
Jun	1.26839e-144	0.432972	0.681	0.491	4.17083e-140	Repopulated Lung	Jun
Slco2a1	1.53965e-141	0.37355	0.436	0.246	5.06283e-137	Repopulated Lung	Slco2a1
Eif2b2	3.46245e-138	0.261151	0.703	0.48	1.13856e-133	Repopulated Lung	Eif2b2
Pde2a	4.54966e-125	0.355495	0.557	0.368	1.49606e-120	Repopulated Lung	Pde2a
Prnp	2.83684e-123	0.263678	0.785	0.593	9.32837e-119	Repopulated Lung	Prnp
Emp1	6.47887e-107	0.330341	0.874	0.728	2.13045e-102	Repopulated Lung	Emp1
Slc14a1	5.56948e-105	0.296197	0.369	0.209	1.83141e-100	Repopulated Lung	Slc14a1
Emcn	4.76334e-99	0.488422	0.723	0.614	1.56633e-94	Repopulated Lung	Emcn
Apoe	1.91368e-95	0.372455	0.245	0.112	6.29274e-91	Repopulated Lung	Apoe
Csrp2	4.53299e-56	0.312564	0.789	0.68	1.49058e-51	Repopulated Lung	Csrp2
Ramp1	1.00453e-27	0.274937	0.543	0.474	3.30321e-23	Repopulated Lung	Ramp1
Anxa3	2.82891e-17	0.443858	0.529	0.486	9.30232e-13	Repopulated Lung	Anxa3
