# Supplementary material for: A Pulmonary Vascular Model From Endothelialized Whole Organ Scaffolds
Source: Front Bioeng Biotechnol. 2021 Nov 19;9:760309. doi: 10.3389/fbioe.2021.760309 (PMC8640093; doi:10.3389/fbioe.2021.760309)
Supplement: Supplementary file 4 [file Table4.XLSX]

## Sheet: mark.iPSClung
	p_val	avg_logFC	pct.1	pct.2	p_val_adj	cluster	gene
MGP	0	1.81947	0.999	0.938	0	iPSC ECFC lung	MGP
HTRA1	0	1.45599	0.985	0.708	0	iPSC ECFC lung	HTRA1
CYP1A1	0	1.3049	0.751	0.064	0	iPSC ECFC lung	CYP1A1
COL4A1	0	1.27594	0.997	0.968	0	iPSC ECFC lung	COL4A1
MMP2	0	1.25882	0.996	0.908	0	iPSC ECFC lung	MMP2
FN1	0	1.16508	1	0.993	0	iPSC ECFC lung	FN1
ENG	0	1.14177	0.998	0.964	0	iPSC ECFC lung	ENG
HYAL2	0	1.12615	0.981	0.863	0	iPSC ECFC lung	HYAL2
RAMP2	0	1.08758	0.974	0.784	0	iPSC ECFC lung	RAMP2
TFPI2	0	1.08234	0.908	0.667	0	iPSC ECFC lung	TFPI2
PLVAP	0	1.06219	0.838	0.147	0	iPSC ECFC lung	PLVAP
RNASE1	0	1.05818	0.987	0.918	0	iPSC ECFC lung	RNASE1
SPARC	0	0.989794	1	0.998	0	iPSC ECFC lung	SPARC
COL4A2	0	0.930911	0.997	0.967	0	iPSC ECFC lung	COL4A2
MT-ND2	0	0.918044	0.998	0.967	0	iPSC ECFC lung	MT-ND2
MT-ND5	0	0.905395	0.999	0.967	0	iPSC ECFC lung	MT-ND5
FBN1	0	0.868422	0.964	0.808	0	iPSC ECFC lung	FBN1
BGN	0	0.848413	0.99	0.965	0	iPSC ECFC lung	BGN
MMP1	0	0.846297	0.994	0.928	0	iPSC ECFC lung	MMP1
HHIP	0	0.834285	0.938	0.821	0	iPSC ECFC lung	HHIP
IGFBP7	0	0.818309	0.998	0.987	0	iPSC ECFC lung	IGFBP7
NQO1	0	0.811129	0.915	0.744	0	iPSC ECFC lung	NQO1
A2M	0	0.805368	0.763	0.322	0	iPSC ECFC lung	A2M
ALDH1A1	0	0.791843	0.894	0.706	0	iPSC ECFC lung	ALDH1A1
IL6ST	0	0.791173	0.993	0.971	0	iPSC ECFC lung	IL6ST
VWF	0	0.772073	0.999	0.998	0	iPSC ECFC lung	VWF
SPOCK1	0	0.754908	0.846	0.593	0	iPSC ECFC lung	SPOCK1
APLNR	0	0.750895	0.623	0.235	0	iPSC ECFC lung	APLNR
PODXL	0	0.740102	0.795	0.489	0	iPSC ECFC lung	PODXL
PRCP	0	0.736389	0.991	0.954	0	iPSC ECFC lung	PRCP
LTBP2	0	0.724903	0.924	0.781	0	iPSC ECFC lung	LTBP2
IGFBP4	0	0.722334	0.997	0.98	0	iPSC ECFC lung	IGFBP4
CD59	0	0.720581	0.993	0.984	0	iPSC ECFC lung	CD59
PTPRB	0	0.71851	0.934	0.776	0	iPSC ECFC lung	PTPRB
SLCO2A1	0	0.710537	0.604	0.195	0	iPSC ECFC lung	SLCO2A1
MT-ND1	0	0.694857	1	0.992	0	iPSC ECFC lung	MT-ND1
MT-ND4L	0	0.68437	0.943	0.792	0	iPSC ECFC lung	MT-ND4L
MT-ND3	0	0.682875	1	0.995	0	iPSC ECFC lung	MT-ND3
ITGA5	0	0.670567	0.988	0.954	0	iPSC ECFC lung	ITGA5
KCTD12	0	0.66467	0.974	0.958	0	iPSC ECFC lung	KCTD12
FSTL1	0	0.656117	0.933	0.838	0	iPSC ECFC lung	FSTL1
BMPR2	0	0.640232	0.953	0.87	0	iPSC ECFC lung	BMPR2
GRN	0	0.629454	0.994	0.981	0	iPSC ECFC lung	GRN
SLC38A2	0	0.621237	0.973	0.941	0	iPSC ECFC lung	SLC38A2
MT-ATP6	0	0.616767	1	0.997	0	iPSC ECFC lung	MT-ATP6
ITGA11	0	0.613986	0.595	0.034	0	iPSC ECFC lung	ITGA11
SLC29A1	0	0.613724	0.846	0.63	0	iPSC ECFC lung	SLC29A1
CTNNB1	0	0.61091	0.932	0.832	0	iPSC ECFC lung	CTNNB1
NUAK1	0	0.590317	0.905	0.816	0	iPSC ECFC lung	NUAK1
MT-ND4	0	0.587686	1	0.995	0	iPSC ECFC lung	MT-ND4
CALCRL	0	0.582818	0.972	0.937	0	iPSC ECFC lung	CALCRL
LAMP1	0	0.582741	0.96	0.907	0	iPSC ECFC lung	LAMP1
JAG2	0	0.565377	0.688	0.328	0	iPSC ECFC lung	JAG2
MT-ATP8	0	0.561814	0.766	0.456	0	iPSC ECFC lung	MT-ATP8
HECW2	0	0.551958	0.675	0.376	0	iPSC ECFC lung	HECW2
FAM198B	0	0.546805	0.958	0.91	0	iPSC ECFC lung	FAM198B
COL5A2	0	0.535516	0.915	0.819	0	iPSC ECFC lung	COL5A2
PSAP	0	0.531606	0.997	0.99	0	iPSC ECFC lung	PSAP
CD34	0	0.528035	0.949	0.895	0	iPSC ECFC lung	CD34
HSP90B1	0	0.5271	0.997	0.991	0	iPSC ECFC lung	HSP90B1
ADGRL4	0	0.521987	0.966	0.928	0	iPSC ECFC lung	ADGRL4
MALAT1	0	0.517011	1	1	0	iPSC ECFC lung	MALAT1
LAMB1	0	0.516941	0.971	0.945	0	iPSC ECFC lung	LAMB1
TEK	0	0.516728	0.744	0.494	0	iPSC ECFC lung	TEK
XIST	0	0.507587	0.952	0.874	0	iPSC ECFC lung	XIST
CALU	0	0.506544	0.964	0.937	0	iPSC ECFC lung	CALU
MEF2A	0	0.505985	0.735	0.514	0	iPSC ECFC lung	MEF2A
CD109	0	0.505957	0.93	0.865	0	iPSC ECFC lung	CD109
SERPINE2	0	0.502164	0.516	0.068	0	iPSC ECFC lung	SERPINE2
CCPG1	0	0.498953	0.845	0.679	0	iPSC ECFC lung	CCPG1
NRP2	0	0.496051	0.995	0.988	0	iPSC ECFC lung	NRP2
MMRN2	0	0.491826	0.935	0.901	0	iPSC ECFC lung	MMRN2
ARL4A	0	0.491371	0.867	0.767	0	iPSC ECFC lung	ARL4A
PDIA3	0	0.48728	0.986	0.969	0	iPSC ECFC lung	PDIA3
F2R	0	0.485868	0.952	0.926	0	iPSC ECFC lung	F2R
MMRN1	0	0.479901	0.997	0.993	0	iPSC ECFC lung	MMRN1
ENTPD1	0	0.478727	0.656	0.36	0	iPSC ECFC lung	ENTPD1
CD151	0	0.475309	0.961	0.943	0	iPSC ECFC lung	CD151
EMCN	0	0.471935	0.946	0.908	0	iPSC ECFC lung	EMCN
NRP1	0	0.467747	0.914	0.867	0	iPSC ECFC lung	NRP1
MMP14	0	0.461635	0.755	0.585	0	iPSC ECFC lung	MMP14
HSPA5	0	0.45912	0.967	0.95	0	iPSC ECFC lung	HSPA5
NID1	0	0.457748	0.873	0.721	0	iPSC ECFC lung	NID1
CD81	0	0.45463	0.994	0.992	0	iPSC ECFC lung	CD81
LAMA4	0	0.454101	0.992	0.988	0	iPSC ECFC lung	LAMA4
NR2F2	0	0.44944	0.99	0.982	0	iPSC ECFC lung	NR2F2
PLOD1	0	0.449419	0.826	0.735	0	iPSC ECFC lung	PLOD1
CTSD	0	0.443684	0.917	0.871	0	iPSC ECFC lung	CTSD
CTSB	0	0.440691	0.96	0.952	0	iPSC ECFC lung	CTSB
MT-CO3	0	0.436977	1	0.999	0	iPSC ECFC lung	MT-CO3
PECAM1	0	0.433914	1	0.999	0	iPSC ECFC lung	PECAM1
HSPG2	0	0.43109	0.999	0.999	0	iPSC ECFC lung	HSPG2
ADCY4	0	0.42711	0.676	0.442	0	iPSC ECFC lung	ADCY4
MT-CYB	0	0.423863	1	0.999	0	iPSC ECFC lung	MT-CYB
TM4SF1	0	0.422716	0.994	0.993	0	iPSC ECFC lung	TM4SF1
MT-CO1	0	0.422693	1	0.999	0	iPSC ECFC lung	MT-CO1
ATP6AP1	0	0.421247	0.849	0.771	0	iPSC ECFC lung	ATP6AP1
GAS6	0	0.41836	0.642	0.35	0	iPSC ECFC lung	GAS6
CALD1	0	0.413382	0.994	0.987	0	iPSC ECFC lung	CALD1
FNDC3B	0	0.406253	0.893	0.841	0	iPSC ECFC lung	FNDC3B
PLXND1	0	0.405099	0.952	0.937	0	iPSC ECFC lung	PLXND1
SCARB2	0	0.402451	0.922	0.881	0	iPSC ECFC lung	SCARB2
SERINC1	0	0.402376	0.767	0.591	0	iPSC ECFC lung	SERINC1
ABL2	0	0.399095	0.846	0.749	0	iPSC ECFC lung	ABL2
LAPTM4A	0	0.394162	0.951	0.928	0	iPSC ECFC lung	LAPTM4A
ITM2B	0	0.391473	0.997	0.996	0	iPSC ECFC lung	ITM2B
CMKLR1	0	0.388866	0.384	0.021	0	iPSC ECFC lung	CMKLR1
SRSF11	0	0.387737	0.932	0.902	0	iPSC ECFC lung	SRSF11
TMED9	0	0.386684	0.937	0.913	0	iPSC ECFC lung	TMED9
LAMP2	0	0.386581	0.827	0.725	0	iPSC ECFC lung	LAMP2
SERPINH1	0	0.384026	0.94	0.915	0	iPSC ECFC lung	SERPINH1
ARPC1B	0	0.376993	0.956	0.94	0	iPSC ECFC lung	ARPC1B
ECE1	0	0.375982	0.984	0.98	0	iPSC ECFC lung	ECE1
RPN2	0	0.373549	0.93	0.911	0	iPSC ECFC lung	RPN2
MRC2	0	0.372592	0.504	0.135	0	iPSC ECFC lung	MRC2
ESAM	0	0.36229	0.957	0.937	0	iPSC ECFC lung	ESAM
CANX	0	0.352849	0.978	0.976	0	iPSC ECFC lung	CANX
SELP	0	0.351197	0.387	0.083	0	iPSC ECFC lung	SELP
ASS1	0	0.317738	0.352	0.048	0	iPSC ECFC lung	ASS1
CRLF1	0	0.292689	0.287	0.022	0	iPSC ECFC lung	CRLF1
TSPAN3	6.76758e-308	0.359334	0.853	0.791	1.45029e-303	iPSC ECFC lung	TSPAN3
LIMCH1	6.88183e-307	0.468188	0.889	0.784	1.47478e-302	iPSC ECFC lung	LIMCH1
SRPX2	2.0208e-304	0.407907	0.734	0.588	4.33057e-300	iPSC ECFC lung	SRPX2
SRP14	8.84296e-304	0.265999	1	1	1.89505e-299	iPSC ECFC lung	SRP14
TMEM59	8.08294e-294	0.360061	0.898	0.859	1.73217e-289	iPSC ECFC lung	TMEM59
KDR	8.48869e-292	0.443753	0.954	0.929	1.81913e-287	iPSC ECFC lung	KDR
CRIM1	1.13457e-290	0.477374	0.927	0.897	2.43138e-286	iPSC ECFC lung	CRIM1
FAM213A	6.44645e-290	0.301289	0.998	0.999	1.38147e-285	iPSC ECFC lung	FAM213A
ACTN1	4.32334e-289	0.349865	0.97	0.964	9.26492e-285	iPSC ECFC lung	ACTN1
ARL6IP5	2.52191e-288	0.365454	0.943	0.925	5.40444e-284	iPSC ECFC lung	ARL6IP5
ITGB1	4.01949e-286	0.301198	0.999	0.999	8.61377e-282	iPSC ECFC lung	ITGB1
TMEM255B	3.20956e-285	0.363662	0.814	0.733	6.87809e-281	iPSC ECFC lung	TMEM255B
ATP6AP2	1.16611e-283	0.360612	0.844	0.782	2.49896e-279	iPSC ECFC lung	ATP6AP2
PIEZO2	3.99593e-282	0.338689	0.405	0.113	8.56328e-278	iPSC ECFC lung	PIEZO2
ANPEP	1.45914e-280	0.428546	0.873	0.813	3.12693e-276	iPSC ECFC lung	ANPEP
NREP	6.76042e-279	0.437511	0.777	0.661	1.44876e-274	iPSC ECFC lung	NREP
EPHB4	1.82907e-276	0.379338	0.811	0.724	3.91971e-272	iPSC ECFC lung	EPHB4
MT-ND6	9.14791e-276	0.472077	0.819	0.64	1.9604e-271	iPSC ECFC lung	MT-ND6
CDH5	9.27855e-276	0.314728	0.985	0.988	1.98839e-271	iPSC ECFC lung	CDH5
EGFL7	7.02871e-275	0.312618	0.995	0.996	1.50625e-270	iPSC ECFC lung	EGFL7
DUSP4	3.66237e-273	0.486058	0.675	0.472	7.84847e-269	iPSC ECFC lung	DUSP4
ROBO4	4.54756e-272	0.37089	0.949	0.945	9.74542e-268	iPSC ECFC lung	ROBO4
THBS1	1.1219e-271	0.413386	0.998	0.998	2.40424e-267	iPSC ECFC lung	THBS1
MTRNR2L12	1.44614e-271	0.454242	0.887	0.803	3.09908e-267	iPSC ECFC lung	MTRNR2L12
NDUFA13	7.68643e-270	0.33586	0.92	0.89	1.6472e-265	iPSC ECFC lung	NDUFA13
SEC62	5.78198e-265	0.330683	0.948	0.944	1.23908e-260	iPSC ECFC lung	SEC62
SKIL	1.61667e-264	0.406394	0.824	0.715	3.46452e-260	iPSC ECFC lung	SKIL
LIMS2	4.68124e-264	0.422725	0.625	0.409	1.00319e-259	iPSC ECFC lung	LIMS2
SLC7A11	5.81808e-261	0.456204	0.626	0.399	1.24681e-256	iPSC ECFC lung	SLC7A11
PLPP3	1.8716e-257	0.472932	0.554	0.307	4.01083e-253	iPSC ECFC lung	PLPP3
DDIT4	1.11825e-251	0.501106	0.701	0.517	2.39641e-247	iPSC ECFC lung	DDIT4
ITGAV	2.04318e-249	0.413255	0.729	0.6	4.37854e-245	iPSC ECFC lung	ITGAV
P4HB	5.46446e-248	0.3012	0.986	0.988	1.17103e-243	iPSC ECFC lung	P4HB
CXCL12	7.02731e-247	0.28926	0.218	0.012	1.50595e-242	iPSC ECFC lung	CXCL12
ELK3	2.05206e-246	0.366422	0.969	0.957	4.39756e-242	iPSC ECFC lung	ELK3
PMP22	1.81537e-244	0.417453	0.759	0.658	3.89033e-240	iPSC ECFC lung	PMP22
LTBP1	2.92794e-244	0.384263	0.637	0.431	6.27457e-240	iPSC ECFC lung	LTBP1
EMP1	1.42024e-242	0.370663	0.92	0.875	3.04356e-238	iPSC ECFC lung	EMP1
PTTG1IP	5.2384e-239	0.302796	0.958	0.965	1.12259e-234	iPSC ECFC lung	PTTG1IP
PMEPA1	5.35277e-237	0.336519	0.536	0.29	1.1471e-232	iPSC ECFC lung	PMEPA1
ZMAT3	2.01976e-235	0.347973	0.931	0.901	4.32834e-231	iPSC ECFC lung	ZMAT3
LIMS1	4.9793e-233	0.309466	0.99	0.988	1.06706e-228	iPSC ECFC lung	LIMS1
ZFP36L1	1.36484e-231	0.36735	0.938	0.917	2.92485e-227	iPSC ECFC lung	ZFP36L1
VCAN	1.62842e-230	0.288698	0.178	0.001	3.4897e-226	iPSC ECFC lung	VCAN
LRP5	1.98647e-229	0.343878	0.648	0.463	4.257e-225	iPSC ECFC lung	LRP5
MTRNR2L1	4.05804e-226	0.356807	0.673	0.497	8.69638e-222	iPSC ECFC lung	MTRNR2L1
ATP6V0E1	4.58005e-226	0.287437	0.974	0.978	9.81505e-222	iPSC ECFC lung	ATP6V0E1
TTYH3	2.04033e-225	0.335338	0.684	0.546	4.37242e-221	iPSC ECFC lung	TTYH3
CFH	2.43759e-225	0.435142	0.66	0.476	5.22375e-221	iPSC ECFC lung	CFH
MYL12B	3.9879e-222	0.27391	0.995	0.994	8.54608e-218	iPSC ECFC lung	MYL12B
LPCAT2	8.73952e-222	0.351476	0.704	0.561	1.87288e-217	iPSC ECFC lung	LPCAT2
S100A11	3.05837e-220	0.293051	1	0.998	6.5541e-216	iPSC ECFC lung	S100A11
CTSC	5.1825e-217	0.365624	0.863	0.848	1.11061e-212	iPSC ECFC lung	CTSC
FABP4	2.31456e-215	0.781831	0.582	0.341	4.9601e-211	iPSC ECFC lung	FABP4
GUK1	3.94055e-215	0.261251	0.994	0.994	8.44459e-211	iPSC ECFC lung	GUK1
TCF4	8.45628e-215	0.364488	0.992	0.992	1.81218e-210	iPSC ECFC lung	TCF4
SLC44A2	9.20912e-212	0.31997	0.707	0.587	1.97352e-207	iPSC ECFC lung	SLC44A2
SLC9A3R2	1.7157e-210	0.460612	0.794	0.736	3.67674e-206	iPSC ECFC lung	SLC9A3R2
HEG1	1.08644e-207	0.560418	0.629	0.482	2.32825e-203	iPSC ECFC lung	HEG1
PON2	3.45051e-207	0.313385	0.883	0.875	7.39444e-203	iPSC ECFC lung	PON2
GLG1	3.54755e-207	0.290488	0.907	0.894	7.6024e-203	iPSC ECFC lung	GLG1
IL13RA1	1.93687e-206	0.324855	0.652	0.494	4.15072e-202	iPSC ECFC lung	IL13RA1
CYP1B1	5.55743e-206	0.448692	0.162	0.002	1.19096e-201	iPSC ECFC lung	CYP1B1
WWTR1	6.22335e-205	0.318948	0.97	0.965	1.33366e-200	iPSC ECFC lung	WWTR1
LMO2	7.56053e-204	0.332655	0.88	0.859	1.62022e-199	iPSC ECFC lung	LMO2
COL5A1	5.66045e-203	0.342217	0.679	0.55	1.21304e-198	iPSC ECFC lung	COL5A1
OS9	4.28184e-202	0.294619	0.878	0.862	9.17598e-198	iPSC ECFC lung	OS9
DYNC1LI2	6.28296e-202	0.304906	0.864	0.839	1.34644e-197	iPSC ECFC lung	DYNC1LI2
FOXP1	1.45186e-201	0.39773	0.891	0.88	3.11133e-197	iPSC ECFC lung	FOXP1
PTPRM	2.35153e-200	0.313515	0.608	0.419	5.03933e-196	iPSC ECFC lung	PTPRM
SERPINE1	2.70418e-199	0.436459	0.949	0.907	5.79505e-195	iPSC ECFC lung	SERPINE1
CD55	2.40468e-198	0.38223	0.786	0.751	5.15323e-194	iPSC ECFC lung	CD55
SMURF2	2.50065e-198	0.339035	0.754	0.669	5.35889e-194	iPSC ECFC lung	SMURF2
MACF1	6.90245e-195	0.305391	0.988	0.987	1.4792e-190	iPSC ECFC lung	MACF1
FBLN2	6.39197e-192	0.359896	0.196	0.02	1.3698e-187	iPSC ECFC lung	FBLN2
ARL6IP1	8.37332e-192	0.314839	0.765	0.687	1.7944e-187	iPSC ECFC lung	ARL6IP1
SLC6A6	2.35583e-191	0.360946	0.378	0.155	5.04854e-187	iPSC ECFC lung	SLC6A6
PTPRE	2.13245e-189	0.363554	0.791	0.732	4.56984e-185	iPSC ECFC lung	PTPRE
NRCAM	1.89676e-186	0.364718	0.458	0.249	4.06476e-182	iPSC ECFC lung	NRCAM
SYNGR2	2.97968e-186	0.288658	0.835	0.813	6.38545e-182	iPSC ECFC lung	SYNGR2
DSTN	8.31139e-185	0.290994	0.997	0.998	1.78113e-180	iPSC ECFC lung	DSTN
GNAQ	3.37492e-184	0.303028	0.852	0.825	7.23245e-180	iPSC ECFC lung	GNAQ
HAPLN3	1.75104e-181	0.323185	0.731	0.604	3.75248e-177	iPSC ECFC lung	HAPLN3
TIMP2	9.082e-181	0.28125	0.931	0.945	1.94627e-176	iPSC ECFC lung	TIMP2
SDF4	3.0453e-179	0.275355	0.857	0.855	6.52607e-175	iPSC ECFC lung	SDF4
SON	1.36427e-178	0.257949	0.977	0.98	2.92364e-174	iPSC ECFC lung	SON
CKAP4	3.54881e-178	0.299538	0.906	0.906	7.60511e-174	iPSC ECFC lung	CKAP4
CTSZ	4.88307e-177	0.293244	0.919	0.93	1.04644e-172	iPSC ECFC lung	CTSZ
TMEM30A	2.55124e-170	0.315588	0.915	0.893	5.46732e-166	iPSC ECFC lung	TMEM30A
RABAC1	2.70209e-169	0.250919	0.971	0.977	5.79059e-165	iPSC ECFC lung	RABAC1
ANGPTL4	4.50531e-169	0.307792	0.404	0.194	9.65488e-165	iPSC ECFC lung	ANGPTL4
PABPC4	2.20154e-167	0.284517	0.894	0.882	4.7179e-163	iPSC ECFC lung	PABPC4
ANKRD50	1.85058e-166	0.316763	0.638	0.515	3.96579e-162	iPSC ECFC lung	ANKRD50
CD93	4.23006e-166	0.308515	0.975	0.98	9.06502e-162	iPSC ECFC lung	CD93
CTSA	1.1128e-165	0.260619	0.867	0.864	2.38472e-161	iPSC ECFC lung	CTSA
GIMAP7	2.43771e-165	0.373492	0.848	0.814	5.22402e-161	iPSC ECFC lung	GIMAP7
PTPRG	7.14059e-165	0.321691	0.557	0.382	1.53023e-160	iPSC ECFC lung	PTPRG
FKBP9	8.42755e-165	0.281868	0.613	0.475	1.80602e-160	iPSC ECFC lung	FKBP9
SULF2	2.04263e-164	0.294054	0.811	0.745	4.37735e-160	iPSC ECFC lung	SULF2
NUCB1	4.55299e-163	0.258379	0.878	0.884	9.75705e-159	iPSC ECFC lung	NUCB1
CDH13	2.71541e-162	0.304663	0.652	0.504	5.81913e-158	iPSC ECFC lung	CDH13
ANKRD12	2.98632e-160	0.289085	0.844	0.811	6.39968e-156	iPSC ECFC lung	ANKRD12
MBNL1	8.33744e-160	0.292467	0.944	0.936	1.78671e-155	iPSC ECFC lung	MBNL1
TXNIP	1.1511e-158	0.368482	0.741	0.65	2.4668e-154	iPSC ECFC lung	TXNIP
JAG1	2.49995e-157	0.392755	0.56	0.408	5.3574e-153	iPSC ECFC lung	JAG1
COL18A1	4.74362e-156	0.258672	0.976	0.978	1.01656e-151	iPSC ECFC lung	COL18A1
NPW	9.21539e-155	0.281961	0.302	0.109	1.97486e-150	iPSC ECFC lung	NPW
LRRC8C	4.2797e-154	0.289083	0.712	0.632	9.17139e-150	iPSC ECFC lung	LRRC8C
SYNPO	4.70627e-154	0.352022	0.719	0.663	1.00855e-149	iPSC ECFC lung	SYNPO
MAN1B1	6.4534e-154	0.268748	0.671	0.581	1.38296e-149	iPSC ECFC lung	MAN1B1
NT5DC2	9.14616e-153	0.283791	0.732	0.694	1.96002e-148	iPSC ECFC lung	NT5DC2
ABLIM1	1.29348e-150	0.347318	0.795	0.756	2.77192e-146	iPSC ECFC lung	ABLIM1
NORAD	5.71638e-150	0.266813	0.908	0.906	1.22502e-145	iPSC ECFC lung	NORAD
REEP5	1.31231e-148	0.258646	0.858	0.857	2.81228e-144	iPSC ECFC lung	REEP5
CXXC5	2.42865e-148	0.256553	0.458	0.265	5.2046e-144	iPSC ECFC lung	CXXC5
LAMC1	4.86049e-147	0.269782	0.88	0.87	1.0416e-142	iPSC ECFC lung	LAMC1
SDCBP	6.94825e-147	0.257121	0.89	0.89	1.48901e-142	iPSC ECFC lung	SDCBP
INTS6	1.53525e-145	0.328233	0.599	0.475	3.29003e-141	iPSC ECFC lung	INTS6
TIMP1	1.62902e-145	0.283008	0.982	0.986	3.491e-141	iPSC ECFC lung	TIMP1
HM13	1.97019e-145	0.256235	0.828	0.822	4.22212e-141	iPSC ECFC lung	HM13
SELENON	1.2589e-144	0.256596	0.895	0.901	2.69782e-140	iPSC ECFC lung	SELENON
NCOA7	3.49821e-143	0.273779	0.903	0.898	7.49667e-139	iPSC ECFC lung	NCOA7
ADAMTS6	4.68718e-142	0.364241	0.416	0.233	1.00446e-137	iPSC ECFC lung	ADAMTS6
MGAT4A	4.9374e-142	0.288203	0.612	0.495	1.05809e-137	iPSC ECFC lung	MGAT4A
SLC3A2	1.86726e-141	0.267026	0.747	0.7	4.00154e-137	iPSC ECFC lung	SLC3A2
HEXB	1.01425e-140	0.263784	0.65	0.564	2.17353e-136	iPSC ECFC lung	HEXB
KIDINS220	1.46095e-138	0.258104	0.7	0.621	3.13083e-134	iPSC ECFC lung	KIDINS220
FLT1	2.82891e-138	0.299151	0.731	0.678	6.06235e-134	iPSC ECFC lung	FLT1
NTN4	5.46998e-137	0.329119	0.715	0.63	1.17222e-132	iPSC ECFC lung	NTN4
RUNX1T1	8.0935e-137	0.32355	0.62	0.497	1.73444e-132	iPSC ECFC lung	RUNX1T1
DCHS1	1.14227e-136	0.27369	0.669	0.595	2.44788e-132	iPSC ECFC lung	DCHS1
NUDT4	8.25071e-136	0.313617	0.777	0.729	1.76813e-131	iPSC ECFC lung	NUDT4
NUCB2	1.22837e-135	0.26675	0.811	0.807	2.63239e-131	iPSC ECFC lung	NUCB2
GOLGA2	1.29367e-134	0.256634	0.737	0.701	2.77233e-130	iPSC ECFC lung	GOLGA2
NCKAP1	2.10018e-134	0.2628	0.781	0.752	4.50068e-130	iPSC ECFC lung	NCKAP1
HSPH1	5.68737e-134	0.265704	0.705	0.641	1.2188e-129	iPSC ECFC lung	HSPH1
CNPY2	1.39643e-133	0.253727	0.848	0.85	2.99255e-129	iPSC ECFC lung	CNPY2
ZNF618	1.65901e-133	0.265081	0.65	0.571	3.55527e-129	iPSC ECFC lung	ZNF618
PRSS23	2.03975e-133	0.391269	0.876	0.852	4.37119e-129	iPSC ECFC lung	PRSS23
RASGRP3	1.0454e-132	0.274801	0.583	0.443	2.24029e-128	iPSC ECFC lung	RASGRP3
PCYOX1	1.97438e-132	0.261223	0.649	0.568	4.2311e-128	iPSC ECFC lung	PCYOX1
PLAC9	2.51676e-132	0.518864	0.418	0.246	5.39342e-128	iPSC ECFC lung	PLAC9
CPD	3.34372e-132	0.264816	0.718	0.664	7.16558e-128	iPSC ECFC lung	CPD
MAGT1	2.86368e-131	0.259703	0.684	0.614	6.13686e-127	iPSC ECFC lung	MAGT1
CASC15	3.57142e-131	0.253211	0.462	0.29	7.65354e-127	iPSC ECFC lung	CASC15
MYO5A	5.11816e-131	0.263045	0.773	0.73	1.09682e-126	iPSC ECFC lung	MYO5A
ITGA6	3.3136e-129	0.272474	0.945	0.948	7.10104e-125	iPSC ECFC lung	ITGA6
BMP6	1.72788e-128	0.255328	0.623	0.509	3.70286e-124	iPSC ECFC lung	BMP6
HSPA1A	8.83693e-127	0.287797	0.433	0.271	1.89375e-122	iPSC ECFC lung	HSPA1A
CHD9	5.59694e-126	0.254524	0.771	0.739	1.19943e-121	iPSC ECFC lung	CHD9
COLGALT1	3.82281e-125	0.270982	0.705	0.656	8.19229e-121	iPSC ECFC lung	COLGALT1
HEXA	3.23175e-123	0.251638	0.702	0.648	6.92563e-119	iPSC ECFC lung	HEXA
NKTR	1.45948e-122	0.266765	0.794	0.757	3.12767e-118	iPSC ECFC lung	NKTR
CD46	6.58683e-121	0.255249	0.737	0.699	1.41156e-116	iPSC ECFC lung	CD46
SPTAN1	2.14597e-120	0.264659	0.94	0.956	4.59882e-116	iPSC ECFC lung	SPTAN1
PLEKHA1	4.4009e-120	0.259871	0.718	0.674	9.43112e-116	iPSC ECFC lung	PLEKHA1
ZFHX3	9.13348e-120	0.261895	0.686	0.633	1.9573e-115	iPSC ECFC lung	ZFHX3
TNRC6B	8.12709e-119	0.255259	0.838	0.839	1.74163e-114	iPSC ECFC lung	TNRC6B
TUBA1A	2.14679e-118	0.311956	0.961	0.958	4.60057e-114	iPSC ECFC lung	TUBA1A
ADGRF5	4.02669e-117	0.29566	0.845	0.836	8.62921e-113	iPSC ECFC lung	ADGRF5
TM4SF18	2.94811e-116	0.299295	0.865	0.885	6.31779e-112	iPSC ECFC lung	TM4SF18
PLEC	1.79185e-115	0.266847	0.813	0.802	3.83993e-111	iPSC ECFC lung	PLEC
PEA15	6.7698e-111	0.252285	0.712	0.688	1.45077e-106	iPSC ECFC lung	PEA15
MCTP1	1.10058e-110	0.338221	0.747	0.697	2.35855e-106	iPSC ECFC lung	MCTP1
OAF	5.54226e-110	0.272009	0.614	0.529	1.18771e-105	iPSC ECFC lung	OAF
TSPAN15	2.65127e-107	0.254385	0.563	0.453	5.68168e-103	iPSC ECFC lung	TSPAN15
PREX1	1.68378e-106	0.277112	0.603	0.536	3.60834e-102	iPSC ECFC lung	PREX1
GSN	3.19286e-103	0.255761	0.923	0.928	6.84229e-99	iPSC ECFC lung	GSN
ADAMTS18	6.59857e-103	0.338766	0.58	0.46	1.41407e-98	iPSC ECFC lung	ADAMTS18
PDLIM7	2.27373e-100	0.265373	0.693	0.686	4.87261e-96	iPSC ECFC lung	PDLIM7
MTRNR2L8	1.59618e-98	0.251777	0.445	0.31	3.4206e-94	iPSC ECFC lung	MTRNR2L8
PDCD4	4.63328e-95	0.254983	0.715	0.689	9.92911e-91	iPSC ECFC lung	PDCD4
ADAM15	3.80029e-94	0.254183	0.946	0.964	8.14402e-90	iPSC ECFC lung	ADAM15
NEDD9	7.32558e-93	0.256993	0.807	0.779	1.56987e-88	iPSC ECFC lung	NEDD9
DAAM1	1.08913e-91	0.2519	0.578	0.506	2.334e-87	iPSC ECFC lung	DAAM1
TNFSF10	1.96867e-86	0.272233	0.773	0.744	4.21885e-82	iPSC ECFC lung	TNFSF10
BCAT1	6.3182e-74	0.28046	0.825	0.865	1.35399e-69	iPSC ECFC lung	BCAT1
MALL	1.54693e-69	0.325597	0.58	0.554	3.31508e-65	iPSC ECFC lung	MALL
THBD	1.60628e-69	0.288227	0.346	0.229	3.44227e-65	iPSC ECFC lung	THBD
CD9	2.33571e-57	0.293741	0.875	0.891	5.00543e-53	iPSC ECFC lung	CD9
ADAMTS1	1.82601e-51	0.291316	0.267	0.16	3.91315e-47	iPSC ECFC lung	ADAMTS1
IL1RL1	4.65868e-47	0.400439	0.34	0.243	9.98354e-43	iPSC ECFC lung	IL1RL1
EMP3	1.69664e-37	0.379722	0.786	0.832	3.63591e-33	iPSC ECFC lung	EMP3
