# Supplementary material for: A Pulmonary Vascular Model From Endothelialized Whole Organ Scaffolds
Source: Front Bioeng Biotechnol. 2021 Nov 19;9:760309. doi: 10.3389/fbioe.2021.760309 (PMC8640093; doi:10.3389/fbioe.2021.760309)
Supplement: Supplementary file 5 [file Table1.XLSX]

## Sheet: Markers enriched in Native comp
	p_val	avg_logFC	pct.1	pct.2	p_val_adj	cluster	gene
AY172581.24	0	4.33408	0.996	0	0	Native	AY172581.24
LOC103694857	0	3.53375	0.998	0.025	0	Native	LOC103694857
Ubb	0	3.37142	0.988	0	0	Native	Ubb
Hba-a1	0	3.21748	0.989	0.026	0	Native	Hba-a1
Scgb1a1	0	3.16263	0.99	0.046	0	Native	Scgb1a1
Sftpc	0	2.97011	0.988	0	0	Native	Sftpc
Tmem100	0	2.7617	0.841	0	0	Native	Tmem100
AY172581.9	0	2.75214	0.949	0	0	Native	AY172581.9
Calcrl	0	2.60038	0.902	0.049	0	Native	Calcrl
Epas1	0	2.53022	0.939	0.236	0	Native	Epas1
Scn3b	0	2.42244	0.776	0	0	Native	Scn3b
Eln	0	2.3705	0.529	0	0	Native	Eln
Clec2g	0	2.30786	0.911	0.21	0	Native	Clec2g
Kdr	0	2.28729	0.778	0.079	0	Native	Kdr
Cd93	0	2.28155	0.842	0	0	Native	Cd93
Akr1c14	0	2.21719	0.745	0.007	0	Native	Akr1c14
Tspan7	0	2.19958	0.861	0.107	0	Native	Tspan7
Nostrin	0	2.15445	0.725	0.055	0	Native	Nostrin
Thbd	0	2.13945	0.868	0.301	0	Native	Thbd
Adgrf5	0	2.11486	0.878	0.159	0	Native	Adgrf5
Akr1c15	0	2.10397	0.71	0.001	0	Native	Akr1c15
Lyz2	0	2.07603	0.82	0.001	0	Native	Lyz2
Cyyr1	0	2.01443	0.836	0.125	0	Native	Cyyr1
Foxf1	0	2.0049	0.852	0.215	0	Native	Foxf1
Wif1	0	1.98843	0.694	0.001	0	Native	Wif1
Slc29a1	0	1.98604	0.749	0.007	0	Native	Slc29a1
AC141102.1	0	1.97124	0.747	0.012	0	Native	AC141102.1
Cldn5	0	1.9134	0.944	0.349	0	Native	Cldn5
Tspan8	0	1.90855	0.684	0.026	0	Native	Tspan8
Aqp1	0	1.87527	0.72	0.004	0	Native	Aqp1
Cd48	0	1.85137	0.942	0.513	0	Native	Cd48
Hbb	0	1.8504	0.721	0.002	0	Native	Hbb
Aplnr	0	1.84337	0.643	0	0	Native	Aplnr
Efnb2	0	1.83935	0.58	0.009	0	Native	Efnb2
Car4	0	1.82704	0.511	0.001	0	Native	Car4
Slfn5	0	1.81638	0.764	0.179	0	Native	Slfn5
Macf1	0	1.81403	0.893	0.421	0	Native	Macf1
Igfbp5	0	1.81376	0.455	0.003	0	Native	Igfbp5
Ednrb	0	1.8115	0.432	0.002	0	Native	Ednrb
AC134224.1	0	1.79496	0.719	0.238	0	Native	AC134224.1
Fbln2	0	1.78656	0.232	0	0	Native	Fbln2
AC134224.3	0	1.75061	1	0.999	0	Native	AC134224.3
Scn7a	0	1.7447	0.562	0	0	Native	Scn7a
Cdh5	0	1.73646	0.931	0.581	0	Native	Cdh5
Clec14a	0	1.71086	0.795	0.246	0	Native	Clec14a
Dpp4	0	1.71007	0.678	0.002	0	Native	Dpp4
Igfbp7	0	1.70647	0.772	0.124	0	Native	Igfbp7
Sema3c	0	1.70448	0.602	0.007	0	Native	Sema3c
RT1-T24-4	0	1.68569	0.838	0.274	0	Native	RT1-T24-4
Ahr	0	1.68239	0.768	0.176	0	Native	Ahr
Snx3	0	1.67626	0.735	0	0	Native	Snx3
AABR07026311.1	0	1.665	0.653	0	0	Native	AABR07026311.1
B2m	0	1.64853	0.984	0.884	0	Native	B2m
Nrp1	0	1.63911	0.695	0.048	0	Native	Nrp1
Col3a1	0	1.63842	0.598	0.008	0	Native	Col3a1
Ets1	0	1.61464	0.771	0.19	0	Native	Ets1
Sptbn1	0	1.58482	0.814	0.325	0	Native	Sptbn1
Wfdc1	0	1.58	0.524	0	0	Native	Wfdc1
Gimap4	0	1.5758	0.676	0.015	0	Native	Gimap4
AABR07000398.1	0	1.55387	0.751	0.103	0	Native	AABR07000398.1
Dlc1	0	1.54989	0.706	0.121	0	Native	Dlc1
Gja4	0	1.538	0.478	0	0	Native	Gja4
Pcdh17	0	1.52426	0.577	0.002	0	Native	Pcdh17
LOC100362400	0	1.52361	0.682	0	0	Native	LOC100362400
Id1	0	1.51616	0.74	0.222	0	Native	Id1
Ldb2	0	1.50917	0.675	0.007	0	Native	Ldb2
Klf4	0	1.50171	0.671	0.173	0	Native	Klf4
Lpl	0	1.4959	0.538	0	0	Native	Lpl
Slco2a1	0	1.48903	0.714	0.246	0	Native	Slco2a1
Hmcn1	0	1.48183	0.539	0	0	Native	Hmcn1
Ier2	0	1.45954	0.634	0	0	Native	Ier2
Kit	0	1.42797	0.55	0.021	0	Native	Kit
Mgp	0	1.42759	0.316	0.018	0	Native	Mgp
Jup	0	1.42736	0.654	0.05	0	Native	Jup
Mfap2	0	1.42444	0.634	0.001	0	Native	Mfap2
Bmpr2	0	1.41991	0.665	0.061	0	Native	Bmpr2
Txnip	0	1.41878	0.68	0.15	0	Native	Txnip
Marcks	0	1.40304	0.848	0.521	0	Native	Marcks
Acer2	0	1.37983	0.541	0.006	0	Native	Acer2
Rasgrp3	0	1.37451	0.616	0.064	0	Native	Rasgrp3
Col5a2	0	1.36625	0.607	0.014	0	Native	Col5a2
Mettl7a	0	1.36426	0.651	0.09	0	Native	Mettl7a
Cav1	0	1.35972	0.955	0.807	0	Native	Cav1
App	0	1.3575	0.875	0.556	0	Native	App
Pdlim3	0	1.3469	0.481	0.004	0	Native	Pdlim3
Pcdha12	0	1.34544	0.338	0.001	0	Native	Pcdha12
Cd9	0	1.33911	0.972	0.906	0	Native	Cd9
Aplp2	0	1.33538	0.697	0.177	0	Native	Aplp2
Ly6e	0	1.33358	0.879	0.603	0	Native	Ly6e
Notch1	0	1.32118	0.651	0.151	0	Native	Notch1
Ripply3	0	1.31114	0.569	0.022	0	Native	Ripply3
Tjp1	0	1.30557	0.682	0.143	0	Native	Tjp1
Ptprb	0	1.28932	0.642	0.163	0	Native	Ptprb
Car2	0	1.28425	0.499	0.058	0	Native	Car2
Scgb3a2	0	1.27176	0.566	0	0	Native	Scgb3a2
Olfml2a	0	1.27042	0.597	0.057	0	Native	Olfml2a
Igfbp4	0	1.267	0.534	0.056	0	Native	Igfbp4
Rnf144a	0	1.25347	0.475	0.001	0	Native	Rnf144a
LOC684871	0	1.25325	0.509	0.019	0	Native	LOC684871
Cavin2	0	1.24545	0.909	0.774	0	Native	Cavin2
Prom1	0	1.23561	0.55	0.007	0	Native	Prom1
Ddx5	0	1.20098	0.959	0.867	0	Native	Ddx5
Col15a1	0	1.19838	0.426	0.005	0	Native	Col15a1
Sparc	0	1.19671	0.994	0.982	0	Native	Sparc
Zmiz1	0	1.19033	0.662	0.203	0	Native	Zmiz1
Ramp2	0	1.1826	0.982	0.949	0	Native	Ramp2
Sox17	0	1.15521	0.483	0.017	0	Native	Sox17
Pnp	0	1.10246	0.588	0.1	0	Native	Pnp
Tspan12	0	1.0983	0.529	0.08	0	Native	Tspan12
Top2b	0	1.08608	0.512	0	0	Native	Top2b
Plekha2	0	1.08009	0.523	0.059	0	Native	Plekha2
H3f3c	0	1.05713	0.98	0.963	0	Native	H3f3c
Trib2	0	1.0518	0.478	0.009	0	Native	Trib2
Col1a1	0	1.05084	0.353	0.007	0	Native	Col1a1
AABR07064873.1	0	1.04298	0.461	0	0	Native	AABR07064873.1
Clic5	0	1.03788	0.454	0.02	0	Native	Clic5
Gimap9	0	1.03487	0.477	0.006	0	Native	Gimap9
Tppp3	0	1.03097	0.476	0.09	0	Native	Tppp3
Plpp3	0	1.02383	0.468	0.052	0	Native	Plpp3
Agrn	0	1.01784	0.478	0.019	0	Native	Agrn
Btbd3	0	1.00348	0.361	0.017	0	Native	Btbd3
Col4a2	0	1.00112	0.427	0.036	0	Native	Col4a2
Rgcc	0	0.996214	0.34	0.002	0	Native	Rgcc
Tspan18	0	0.95965	0.468	0.02	0	Native	Tspan18
Runx1t1	0	0.958803	0.409	0.055	0	Native	Runx1t1
AABR07050545.1	0	0.954579	0.451	0	0	Native	AABR07050545.1
Pik3ca	0	0.954184	0.498	0.097	0	Native	Pik3ca
Ntrk2	0	0.951535	0.291	0	0	Native	Ntrk2
Dock9	0	0.951081	0.479	0.088	0	Native	Dock9
Nedd9	0	0.942825	0.414	0.027	0	Native	Nedd9
Cyp26b1	0	0.938112	0.329	0.003	0	Native	Cyp26b1
Ndufa4	0	0.93457	0.932	0.878	0	Native	Ndufa4
Rtl8a	0	0.928766	0.439	0	0	Native	Rtl8a
Smad7	0	0.922095	0.423	0.038	0	Native	Smad7
Cpd	0	0.905603	0.478	0.085	0	Native	Cpd
Tox3	0	0.905455	0.396	0.001	0	Native	Tox3
Prickle2	0	0.89291	0.402	0.003	0	Native	Prickle2
Tmem176b	0	0.885239	0.349	0.011	0	Native	Tmem176b
Sftpa1	0	0.876281	0.378	0	0	Native	Sftpa1
Pltp	0	0.867092	0.453	0.069	0	Native	Pltp
Gja5	0	0.864647	0.169	0	0	Native	Gja5
Tmcc2	0	0.8632	0.365	0.004	0	Native	Tmcc2
Defb4	0	0.852932	0.369	0	0	Native	Defb4
Arid5b	0	0.839773	0.368	0	0	Native	Arid5b
Fbn1	0	0.835008	0.316	0.002	0	Native	Fbn1
Ggta1	0	0.824747	0.454	0.078	0	Native	Ggta1
Fxyd6	0	0.822649	0.426	0.064	0	Native	Fxyd6
Ackr3	0	0.811905	0.289	0.012	0	Native	Ackr3
Vegfa	0	0.810806	0.321	0.011	0	Native	Vegfa
Dll4	0	0.805385	0.345	0.016	0	Native	Dll4
Unc5b	0	0.799363	0.265	0.006	0	Native	Unc5b
LOC108348175	0	0.796449	0.38	0.032	0	Native	LOC108348175
Sdc3	0	0.788423	0.369	0.005	0	Native	Sdc3
Hipk2	0	0.785793	0.396	0.036	0	Native	Hipk2
Gcnt1	0	0.785397	0.318	0.002	0	Native	Gcnt1
Etl4	0	0.781988	0.371	0	0	Native	Etl4
Rgs12	0	0.781609	0.393	0.053	0	Native	Rgs12
Maob	0	0.780523	0.331	0	0	Native	Maob
Chit1	0	0.775947	0.339	0.003	0	Native	Chit1
Atp2b4	0	0.767192	0.33	0.008	0	Native	Atp2b4
Sparcl1	0	0.754964	0.314	0.003	0	Native	Sparcl1
Prx	0	0.751156	0.278	0.005	0	Native	Prx
Rgs5	0	0.740554	0.245	0.007	0	Native	Rgs5
AABR07001382.1	0	0.736744	0.321	0	0	Native	AABR07001382.1
Hpgd	0	0.733789	0.271	0	0	Native	Hpgd
Gpihbp1	0	0.732513	0.264	0.001	0	Native	Gpihbp1
Entpd1	0	0.731509	0.333	0.002	0	Native	Entpd1
Prex2	0	0.726426	0.345	0.034	0	Native	Prex2
AABR07042821.1	0	0.719737	0.361	0	0	Native	AABR07042821.1
S100a8	0	0.711652	0.158	0	0	Native	S100a8
AABR07065406.1	0	0.704952	0.358	0	0	Native	AABR07065406.1
Sema6d	0	0.701269	0.354	0.024	0	Native	Sema6d
Tmem176a	0	0.691614	0.29	0.015	0	Native	Tmem176a
Amigo2	0	0.686091	0.264	0.002	0	Native	Amigo2
Mgll	0	0.680569	0.32	0.001	0	Native	Mgll
Glp1r	0	0.662079	0.265	0	0	Native	Glp1r
Tagln	0	0.659229	0.243	0.007	0	Native	Tagln
Sftpb	0	0.653211	0.26	0	0	Native	Sftpb
Nes	0	0.640342	0.293	0.015	0	Native	Nes
Dpt	0	0.634737	0.262	0	0	Native	Dpt
Nckap5	0	0.632155	0.256	0	0	Native	Nckap5
Srpx	0	0.624998	0.196	0.001	0	Native	Srpx
Postn	0	0.609839	0.229	0	0	Native	Postn
Ptgfrn	0	0.589444	0.293	0.02	0	Native	Ptgfrn
St5	0	0.584162	0.268	0.013	0	Native	St5
Nsg1	0	0.576567	0.232	0	0	Native	Nsg1
Cd109	0	0.568939	0.246	0.005	0	Native	Cd109
Tnfsf10	0	0.566468	0.254	0.001	0	Native	Tnfsf10
AC095947.1	0	0.565222	0.267	0	0	Native	AC095947.1
Defb3	0	0.561863	0.207	0	0	Native	Defb3
Krt79	0	0.553966	0.182	0	0	Native	Krt79
Unc13b	0	0.544046	0.27	0.011	0	Native	Unc13b
Rgs2	0	0.540043	0.218	0.001	0	Native	Rgs2
Stard9	0	0.538885	0.245	0.01	0	Native	Stard9
Cd34	0	0.53817	0.238	0.003	0	Native	Cd34
Reep1	0	0.536716	0.23	0	0	Native	Reep1
Piezo2	0	0.527072	0.235	0.008	0	Native	Piezo2
AC134224.2	0	0.521093	0.248	0.009	0	Native	AC134224.2
Col4a4	0	0.520682	0.195	0.001	0	Native	Col4a4
Palmd	0	0.519023	0.259	0.005	0	Native	Palmd
Adgre5	0	0.518801	0.25	0.003	0	Native	Adgre5
Neb	0	0.516377	0.202	0	0	Native	Neb
AABR07021823.1	0	0.507012	0.268	0	0	Native	AABR07021823.1
Stard8	0	0.499656	0.256	0.006	0	Native	Stard8
Mmp15	0	0.495677	0.229	0	0	Native	Mmp15
Nup210	0	0.491981	0.212	0.001	0	Native	Nup210
Adrb2	0	0.485963	0.226	0.008	0	Native	Adrb2
Higd1b	0	0.476648	0.17	0	0	Native	Higd1b
Adgrl1	0	0.455397	0.22	0.001	0	Native	Adgrl1
Rbp1	0	0.444958	0.169	0	0	Native	Rbp1
Nell1	0	0.441277	0.186	0	0	Native	Nell1
Pcp4l1	0	0.441223	0.18	0	0	Native	Pcp4l1
Slc34a2	0	0.428806	0.181	0	0	Native	Slc34a2
RGD1560341	0	0.428802	0.229	0	0	Native	RGD1560341
Trrap	0	0.421105	0.198	0	0	Native	Trrap
Tbx3	0	0.407971	0.184	0.001	0	Native	Tbx3
Taf1	0	0.406853	0.192	0	0	Native	Taf1
Lifr	0	0.406467	0.184	0	0	Native	Lifr
Slc6a4	0	0.397934	0.167	0	0	Native	Slc6a4
Pde9a	0	0.383109	0.18	0	0	Native	Pde9a
Arap2	0	0.376526	0.169	0	0	Native	Arap2
Ptprf	0	0.374887	0.18	0.002	0	Native	Ptprf
AABR07015507.1	0	0.373837	0.184	0	0	Native	AABR07015507.1
Atp2a3	0	0.367953	0.166	0	0	Native	Atp2a3
Cd40	0	0.366673	0.183	0.001	0	Native	Cd40
Mboat2	0	0.353391	0.168	0	0	Native	Mboat2
RGD1565131	0	0.336728	0.165	0	0	Native	RGD1565131
Smg1	0	0.332493	0.167	0	0	Native	Smg1
Sephs2	0	0.331252	0.165	0	0	Native	Sephs2
AABR07010030.2	0	0.331005	0.178	0	0	Native	AABR07010030.2
AABR07028013.1	0	0.316854	0.159	0	0	Native	AABR07028013.1
AABR07027575.1	1.62069e-306	0.285307	0.156	0	2.98984e-302	Native	AABR07027575.1
Son	1.21333e-303	1.02833	0.904	0.805	2.23836e-299	Native	Son
Ltbp1	5.02216e-303	1.09457	0.484	0.1	9.26487e-299	Native	Ltbp1
Magi3	1.30982e-302	0.456288	0.208	0.007	2.41635e-298	Native	Magi3
Cyth3	2.57261e-302	0.696802	0.351	0.041	4.74595e-298	Native	Cyth3
RGD1560108	3.1494e-302	0.480333	0.234	0.012	5.81001e-298	Native	RGD1560108
Zfp608	1.80542e-301	0.598801	0.32	0.032	3.33064e-297	Native	Zfp608
Card6	3.40446e-298	0.506439	0.261	0.018	6.28054e-294	Native	Card6
Podxl	4.31526e-296	1.10645	0.622	0.196	7.96079e-292	Native	Podxl
Jag2	2.19436e-294	0.336973	0.168	0.002	4.04816e-290	Native	Jag2
Plcb1	3.69195e-293	0.314132	0.149	0	6.8109e-289	Native	Plcb1
Tgfbi	6.54593e-290	0.422881	0.173	0.003	1.20759e-285	Native	Tgfbi
Epha4	8.30429e-290	0.572684	0.245	0.015	1.53198e-285	Native	Epha4
Nr4a1	3.32443e-287	0.480302	0.193	0.006	6.13291e-283	Native	Nr4a1
Il2rg	3.87223e-287	0.791321	0.344	0.042	7.14349e-283	Native	Il2rg
Col4a1	1.2582e-285	1.59773	0.883	0.775	2.32112e-281	Native	Col4a1
AABR07029742.1	1.55549e-285	0.290953	0.145	0	2.86956e-281	Native	AABR07029742.1
Vangl2	1.55549e-285	0.297909	0.145	0	2.86956e-281	Native	Vangl2
Zfp711	5.11578e-285	0.353171	0.158	0.001	9.4376e-281	Native	Zfp711
Efnb1	6.46384e-285	0.516998	0.251	0.017	1.19245e-280	Native	Efnb1
Zfp36l1	1.08097e-284	1.30795	0.679	0.272	1.99417e-280	Native	Zfp36l1
Rif1	4.14919e-284	0.870547	0.43	0.077	7.65442e-280	Native	Rif1
Stc1	1.16688e-283	0.398597	0.165	0.002	2.15265e-279	Native	Stc1
Selenop	1.25049e-283	0.389207	0.144	0	2.3069e-279	Native	Selenop
AABR07006627.1	1.25049e-283	0.26935	0.144	0	2.3069e-279	Native	AABR07006627.1
AABR07032255.2	1.25049e-283	0.253811	0.144	0	2.3069e-279	Native	AABR07032255.2
Ptprm	2.2786e-283	0.918087	0.484	0.104	4.20356e-279	Native	Ptprm
Nrep	9.87438e-282	0.306408	0.151	0.001	1.82163e-277	Native	Nrep
AABR07068316.1	1.00443e-281	0.340541	0.143	0	1.85297e-277	Native	AABR07068316.1
Limch1	2.63414e-280	0.435254	0.184	0.005	4.85946e-276	Native	Limch1
Myl9	2.95877e-280	0.396687	0.175	0.004	5.45834e-276	Native	Myl9
AABR07004269.3	6.46355e-278	0.287468	0.141	0	1.1924e-273	Native	AABR07004269.3
Fbln5	2.87652e-277	1.78772	0.315	0.036	5.30661e-273	Native	Fbln5
LOC100359583	8.247e-277	0.736159	0.988	0.985	1.52141e-272	Native	LOC100359583
RGD1564664	1.69026e-275	0.368541	0.155	0.002	3.11819e-271	Native	RGD1564664
Dnm3	4.83856e-274	0.467591	0.213	0.011	8.92618e-270	Native	Dnm3
Plat	1.58357e-273	1.04545	0.48	0.106	2.92138e-269	Native	Plat
Tek	1.44475e-272	1.21579	0.66	0.262	2.66527e-268	Native	Tek
Stag2	2.13417e-272	0.921352	0.521	0.131	3.93711e-268	Native	Stag2
Samd12	4.81569e-272	0.342743	0.159	0.002	8.88398e-268	Native	Samd12
Erbin	8.2651e-271	1.04595	0.532	0.143	1.52475e-266	Native	Erbin
Tspan2	4.46818e-269	0.889732	0.455	0.095	8.2429e-265	Native	Tspan2
Gbp2	2.9345e-268	0.784525	0.365	0.054	5.41356e-264	Native	Gbp2
Ctnnd1	1.32485e-267	0.674421	0.361	0.053	2.44408e-263	Native	Ctnnd1
Acvrl1	7.88606e-267	1.0653	0.625	0.218	1.45482e-262	Native	Acvrl1
Plxna1	5.24984e-266	0.497983	0.257	0.021	9.6849e-262	Native	Plxna1
Pdgfd	5.71626e-266	0.315532	0.152	0.002	1.05454e-261	Native	Pdgfd
Pcdh12	8.18684e-266	0.621806	0.29	0.03	1.51031e-261	Native	Pcdh12
Itga2	5.006e-264	0.395609	0.167	0.004	9.23506e-260	Native	Itga2
Nuak1	3.45203e-263	0.536737	0.168	0.004	6.36831e-259	Native	Nuak1
Filip1	3.62553e-263	0.352813	0.159	0.003	6.68838e-259	Native	Filip1
Ptpn4	2.66669e-262	0.67013	0.265	0.024	4.91952e-258	Native	Ptpn4
Sh3tc2	2.86894e-262	0.298246	0.146	0.001	5.29262e-258	Native	Sh3tc2
Ccrl2	1.05303e-260	0.308324	0.142	0.001	1.94262e-256	Native	Ccrl2
Zeb2	5.18686e-260	0.451633	0.224	0.014	9.56872e-256	Native	Zeb2
Rev3l	8.71696e-259	0.607605	0.318	0.04	1.6081e-254	Native	Rev3l
Egr1	8.84127e-259	0.981423	0.359	0.055	1.63104e-254	Native	Egr1
Fcho2	1.45263e-258	0.784196	0.436	0.087	2.67981e-254	Native	Fcho2
Prdm1	1.60667e-258	0.405999	0.145	0.001	2.96398e-254	Native	Prdm1
Crebbp	2.14263e-258	0.910008	0.568	0.171	3.95272e-254	Native	Crebbp
Hsd11b1	6.75839e-255	0.390222	0.148	0.002	1.24679e-250	Native	Hsd11b1
Scd2	1.74293e-254	1.06737	0.468	0.111	3.21536e-250	Native	Scd2
Fam135a	1.87469e-254	0.537852	0.266	0.025	3.45842e-250	Native	Fam135a
Adamts1	1.43084e-253	0.632048	0.271	0.027	2.63961e-249	Native	Adamts1
Hsp90b1	9.26893e-253	1.05022	0.889	0.749	1.70993e-248	Native	Hsp90b1
Ahsp	1.86968e-251	0.37509	0.135	0.001	3.44919e-247	Native	Ahsp
Serinc5	2.28721e-250	0.567527	0.311	0.039	4.21944e-246	Native	Serinc5
Fbxo11	5.26632e-250	0.888103	0.492	0.123	9.7153e-246	Native	Fbxo11
Napsa	2.12321e-249	0.313955	0.127	0	3.9169e-245	Native	Napsa
Nedd4	3.06324e-249	0.909973	0.873	0.779	5.65106e-245	Native	Nedd4
Ccdc68	1.84185e-248	0.535855	0.232	0.018	3.39784e-244	Native	Ccdc68
Sec62	2.16136e-248	1.01147	0.852	0.691	3.98729e-244	Native	Sec62
Mylk	3.31766e-248	0.697109	0.377	0.064	6.12042e-244	Native	Mylk
Tmcc3	1.327e-245	0.292779	0.125	0	2.44805e-241	Native	Tmcc3
Spon2	6.31433e-245	0.303548	0.127	0	1.16487e-240	Native	Spon2
Adora2a	2.06472e-243	0.281768	0.144	0.002	3.809e-239	Native	Adora2a
H3f3b	3.40735e-242	1.04006	0.666	0.299	6.28587e-238	Native	H3f3b
Tmem252	1.21555e-241	0.891998	0.362	0.061	2.24244e-237	Native	Tmem252
RT1-T24-3	1.56211e-240	0.911322	0.442	0.098	2.88178e-236	Native	RT1-T24-3
Vegfc	1.78163e-238	0.585936	0.226	0.018	3.28674e-234	Native	Vegfc
Hist1h2an	4.0373e-236	0.416924	0.12	0	7.448e-232	Native	Hist1h2an
Ddah2	5.09851e-235	0.725196	0.405	0.081	9.40573e-231	Native	Ddah2
Id3	6.6541e-235	1.06631	0.841	0.611	1.22755e-230	Native	Id3
Ceacam1	1.87117e-234	0.412802	0.174	0.007	3.45194e-230	Native	Ceacam1
Lef1	2.10638e-234	0.291717	0.126	0.001	3.88585e-230	Native	Lef1
Gpx2	4.06985e-233	0.516166	0.156	0.005	7.50806e-229	Native	Gpx2
Far2	7.32395e-233	0.300308	0.124	0.001	1.35112e-228	Native	Far2
Axin2	8.91135e-233	0.26148	0.124	0.001	1.64396e-228	Native	Axin2
Cox4i2	1.89094e-232	0.367273	0.126	0.001	3.48841e-228	Native	Cox4i2
Ctsc	4.89085e-230	0.394363	0.186	0.01	9.02264e-226	Native	Ctsc
Fos	5.10537e-228	0.787051	0.282	0.035	9.41838e-224	Native	Fos
Mustn1	6.05764e-228	0.466434	0.211	0.016	1.11751e-223	Native	Mustn1
Eogt	1.10956e-225	0.63471	0.305	0.043	2.04691e-221	Native	Eogt
Stk4	3.49249e-225	0.808461	0.436	0.102	6.44295e-221	Native	Stk4
Caskin2	3.91722e-225	0.56761	0.283	0.036	7.22649e-221	Native	Caskin2
Ocln	9.24601e-225	0.350882	0.162	0.006	1.7057e-220	Native	Ocln
Cttnbp2	3.38438e-224	0.347648	0.166	0.007	6.2435e-220	Native	Cttnbp2
Pdpn	4.05419e-224	0.365001	0.116	0	7.47916e-220	Native	Pdpn
Apcdd1	1.74081e-223	0.28537	0.118	0	3.21144e-219	Native	Apcdd1
Id2	1.85602e-223	0.355671	0.146	0.004	3.42399e-219	Native	Id2
Ets2	6.57248e-223	0.858018	0.426	0.098	1.21249e-218	Native	Ets2
Rin2	1.43739e-220	0.589672	0.292	0.039	2.65171e-216	Native	Rin2
Synm	7.72891e-220	0.306284	0.116	0	1.42583e-215	Native	Synm
Tgfbr3	1.07493e-219	0.379951	0.171	0.008	1.98303e-215	Native	Tgfbr3
Tnc	2.58927e-219	0.481246	0.189	0.012	4.77668e-215	Native	Tnc
Abi3bp	2.64809e-219	0.735683	0.23	0.022	4.88519e-215	Native	Abi3bp
Mysm1	1.77253e-218	0.705133	0.371	0.071	3.26996e-214	Native	Mysm1
AABR07000658.1	3.50668e-217	0.39011	0.11	0	6.46913e-213	Native	AABR07000658.1
Gpr182	4.78484e-217	0.715002	0.373	0.072	8.82707e-213	Native	Gpr182
Cd74	9.30836e-217	0.376664	0.144	0.004	1.71721e-212	Native	Cd74
Arhgef12	2.30948e-216	0.466494	0.225	0.02	4.26053e-212	Native	Arhgef12
Stmn1	2.62757e-216	0.996964	0.953	0.878	4.84735e-212	Native	Stmn1
Gata2	2.99195e-215	0.943683	0.515	0.162	5.51956e-211	Native	Gata2
Clk1	6.77734e-215	0.802872	0.469	0.125	1.25028e-210	Native	Clk1
Tle1	1.12316e-214	0.411513	0.208	0.017	2.07201e-210	Native	Tle1
Sipa1l1	1.9476e-214	0.513945	0.266	0.033	3.59293e-210	Native	Sipa1l1
Emcn	2.87859e-214	1.19403	0.817	0.614	5.31043e-210	Native	Emcn
Fmo1	2.12941e-213	0.32016	0.109	0	3.92833e-209	Native	Fmo1
Egfl7	2.32467e-213	0.811737	0.913	0.869	4.28856e-209	Native	Egfl7
Arhgef15	1.55488e-212	0.780935	0.427	0.103	2.86844e-208	Native	Arhgef15
Reep3	2.62011e-212	0.901608	0.524	0.17	4.83359e-208	Native	Reep3
N4bp2	7.19894e-212	0.284078	0.15	0.005	1.32806e-207	Native	N4bp2
Ager	3.92032e-211	0.417488	0.15	0.006	7.23221e-207	Native	Ager
Myo6	1.06303e-209	0.621864	0.314	0.051	1.96109e-205	Native	Myo6
Cyp2j4	1.59686e-209	0.27443	0.137	0.004	2.94589e-205	Native	Cyp2j4
AABR07030086.2	4.66982e-209	0.507633	0.247	0.028	8.61489e-205	Native	AABR07030086.2
Ddx3	1.09105e-208	0.481969	0.207	0.017	2.01278e-204	Native	Ddx3
RGD1306556	2.92052e-208	0.772884	0.449	0.118	5.38777e-204	Native	RGD1306556
Cxcr4	3.03368e-207	0.752556	0.289	0.043	5.59653e-203	Native	Cxcr4
Ash1l	5.44988e-207	0.903967	0.519	0.174	1.00539e-202	Native	Ash1l
RT1-CE4	4.25485e-206	1.29243	0.839	0.708	7.84935e-202	Native	RT1-CE4
Slc39a10	5.12354e-206	0.597995	0.31	0.05	9.45191e-202	Native	Slc39a10
C1qtnf7	6.4816e-206	0.307956	0.12	0.002	1.19573e-201	Native	C1qtnf7
Gimap7	1.24244e-205	0.276349	0.115	0.001	2.29206e-201	Native	Gimap7
Klf11	1.83754e-205	0.295155	0.147	0.006	3.38988e-201	Native	Klf11
Nkd1	3.5882e-204	0.57911	0.299	0.046	6.6195e-200	Native	Nkd1
Fat4	5.84323e-204	0.265878	0.113	0.001	1.07796e-199	Native	Fat4
Prpf4b	1.0222e-203	1.0173	0.669	0.334	1.88575e-199	Native	Prpf4b
Zfp292	1.61816e-203	0.825057	0.467	0.135	2.98519e-199	Native	Zfp292
Hba-a3	2.9245e-200	0.313976	0.11	0.001	5.39511e-196	Native	Hba-a3
G0s2	3.61868e-200	0.305046	0.102	0	6.67573e-196	Native	G0s2
Kmt5b	1.9072e-199	0.451055	0.247	0.03	3.51841e-195	Native	Kmt5b
Mt-atp8	6.56534e-199	0.469702	0.257	0.033	1.21117e-194	Native	Mt-atp8
S100a9	6.77132e-198	0.779924	0.152	0.007	1.24917e-193	Native	S100a9
Hspa5	2.65895e-197	1.00037	0.838	0.664	4.90523e-193	Native	Hspa5
Acta2	1.09592e-196	0.312196	0.117	0.002	2.02175e-192	Native	Acta2
Rabgap1	4.63985e-196	0.594154	0.314	0.055	8.55959e-192	Native	Rabgap1
St3gal6	1.3358e-195	0.356148	0.158	0.008	2.46429e-191	Native	St3gal6
Tmem255b	6.2038e-195	0.260236	0.117	0.002	1.14448e-190	Native	Tmem255b
Zfp638	2.3917e-194	0.711425	0.396	0.094	4.41221e-190	Native	Zfp638
AABR07033564.1	4.20515e-193	0.533383	0.294	0.048	7.75766e-189	Native	AABR07033564.1
Lcp1	5.2889e-193	0.263662	0.116	0.002	9.75697e-189	Native	Lcp1
Mmp14	7.85521e-193	0.390028	0.178	0.013	1.44913e-188	Native	Mmp14
Pitpnm2	1.47882e-192	0.380551	0.197	0.017	2.72812e-188	Native	Pitpnm2
Setx	1.51238e-192	0.458783	0.252	0.033	2.79004e-188	Native	Setx
Eif4g2	1.77072e-192	0.754678	0.863	0.818	3.26662e-188	Native	Eif4g2
Ptp4a3	4.1574e-192	0.455939	0.174	0.012	7.66958e-188	Native	Ptp4a3
Eps15	9.23388e-191	0.526269	0.275	0.041	1.70347e-186	Native	Eps15
Dennd2c	1.39779e-190	0.280554	0.133	0.005	2.57864e-186	Native	Dennd2c
Galnt18	2.60993e-190	0.552876	0.293	0.047	4.81479e-186	Native	Galnt18
Vwf	4.91073e-190	1.67532	0.534	0.21	9.05931e-186	Native	Vwf
Cd44	6.439e-190	0.599705	0.28	0.044	1.18787e-185	Native	Cd44
Rtp4	1.65547e-189	0.29966	0.153	0.008	3.05401e-185	Native	Rtp4
Cdkn1b	7.72417e-189	0.697599	0.382	0.089	1.42495e-184	Native	Cdkn1b
Nr4a2	4.31835e-188	0.2573	0.123	0.003	7.9665e-184	Native	Nr4a2
Atrx.1	8.19664e-188	1.04622	0.589	0.27	1.51212e-183	Native	Atrx.1
Nid2	2.58314e-185	0.271615	0.123	0.004	4.76537e-181	Native	Nid2
Fam49a	2.61316e-185	0.273571	0.127	0.004	4.82075e-181	Native	Fam49a
Xpnpep2	1.11072e-183	0.301347	0.132	0.005	2.04905e-179	Native	Xpnpep2
Nfia	1.49372e-183	0.857954	0.5	0.177	2.75561e-179	Native	Nfia
Kidins220	5.0593e-183	0.700625	0.375	0.089	9.3334e-179	Native	Kidins220
Arhgap5	3.06665e-182	0.70808	0.392	0.098	5.65736e-178	Native	Arhgap5
Tut4	7.35474e-182	0.63798	0.337	0.07	1.3568e-177	Native	Tut4
Irf2	8.98219e-182	0.646436	0.383	0.093	1.65703e-177	Native	Irf2
Lpar6	1.75258e-181	0.968304	0.555	0.214	3.23316e-177	Native	Lpar6
Sftpd	2.13383e-181	0.277657	0.104	0.001	3.93649e-177	Native	Sftpd
RGD1564541	2.71269e-180	0.586536	0.312	0.059	5.00438e-176	Native	RGD1564541
Smarca1	3.33461e-180	0.254601	0.121	0.004	6.15168e-176	Native	Smarca1
Ankrd33b	9.6706e-180	0.313746	0.15	0.009	1.78403e-175	Native	Ankrd33b
Chd6	1.70786e-178	0.679644	0.431	0.123	3.15066e-174	Native	Chd6
Tie1	1.75272e-178	0.921563	0.732	0.502	3.23343e-174	Native	Tie1
Itgb1	2.18151e-177	0.775786	0.846	0.752	4.02445e-173	Native	Itgb1
Msn	2.52735e-177	0.752631	0.876	0.856	4.66246e-173	Native	Msn
Gimap6	2.27645e-176	0.717016	0.43	0.123	4.19959e-172	Native	Gimap6
Plekhg2	5.04609e-176	0.337416	0.171	0.014	9.30902e-172	Native	Plekhg2
Fbxl7	1.40133e-175	0.303093	0.157	0.01	2.58517e-171	Native	Fbxl7
Kitlg	1.51203e-175	1.33441	0.465	0.158	2.7894e-171	Native	Kitlg
Pcm1	1.0576e-174	0.832394	0.485	0.17	1.95107e-170	Native	Pcm1
Map2k6	1.39923e-174	0.256164	0.134	0.006	2.5813e-170	Native	Map2k6
Dstyk	2.0843e-174	0.378617	0.195	0.02	3.84512e-170	Native	Dstyk
Adgrl2	2.39922e-174	0.950867	0.522	0.207	4.42608e-170	Native	Adgrl2
Mageh1	2.76851e-174	0.558417	0.288	0.051	5.10734e-170	Native	Mageh1
Prickle1	4.23248e-174	0.484453	0.232	0.031	7.80809e-170	Native	Prickle1
Vcam1	2.20211e-173	0.283	0.109	0.002	4.06246e-169	Native	Vcam1
Ctnnal1	2.25969e-173	0.320844	0.159	0.011	4.16867e-169	Native	Ctnnal1
Cd81	1.83298e-172	0.867488	0.806	0.658	3.38148e-168	Native	Cd81
Hlx	8.05707e-172	0.544364	0.259	0.041	1.48637e-167	Native	Hlx
Gbp5	1.22744e-170	0.305245	0.145	0.009	2.26438e-166	Native	Gbp5
Rreb1	9.81777e-170	0.329024	0.183	0.017	1.81118e-165	Native	Rreb1
Xrn1	1.73588e-169	0.471955	0.241	0.035	3.20235e-165	Native	Xrn1
Rasgrp2	3.09204e-169	0.283396	0.137	0.007	5.70419e-165	Native	Rasgrp2
Ptprd	2.7919e-168	0.532885	0.256	0.041	5.1505e-164	Native	Ptprd
Sf3b1	8.1099e-168	0.884411	0.727	0.52	1.49611e-163	Native	Sf3b1
Pcmtd2	1.49838e-166	0.56224	0.317	0.066	2.76422e-162	Native	Pcmtd2
Lama4	2.75042e-166	0.459156	0.217	0.028	5.07397e-162	Native	Lama4
Skil	2.19094e-164	0.356731	0.189	0.02	4.04185e-160	Native	Skil
Pnisr	3.05899e-162	0.921527	0.664	0.405	5.64323e-158	Native	Pnisr
Cav2	7.96294e-162	0.879744	0.731	0.538	1.469e-157	Native	Cav2
Smc1a	8.63338e-162	0.885647	0.616	0.327	1.59269e-157	Native	Smc1a
Upf2	3.83506e-161	0.672471	0.386	0.105	7.07493e-157	Native	Upf2
Tspan13	4.32971e-161	0.854838	0.595	0.296	7.98745e-157	Native	Tspan13
Tcp11l2	7.50801e-161	0.460899	0.239	0.036	1.38508e-156	Native	Tcp11l2
Irf1	1.49406e-160	0.410494	0.215	0.028	2.75623e-156	Native	Irf1
Sp1	4.48012e-160	0.541154	0.308	0.065	8.26493e-156	Native	Sp1
Sox7	5.26129e-160	0.808202	0.425	0.134	9.70603e-156	Native	Sox7
Ttyh3	1.39891e-159	0.760502	0.427	0.135	2.58072e-155	Native	Ttyh3
Ktn1	1.68632e-159	0.884192	0.607	0.314	3.11092e-155	Native	Ktn1
Cwf19l2	1.8618e-158	0.671416	0.357	0.091	3.43465e-154	Native	Cwf19l2
Smarca2	3.46116e-158	0.694015	0.391	0.111	6.38515e-154	Native	Smarca2
Dpep2	5.05661e-158	0.289227	0.135	0.008	9.32843e-154	Native	Dpep2
Crebrf	1.23117e-157	0.446901	0.228	0.033	2.27127e-153	Native	Crebrf
Kmt2e	2.52545e-157	0.88891	0.603	0.32	4.65895e-153	Native	Kmt2e
AABR07066180.1	3.0524e-157	0.445015	0.218	0.03	5.63107e-153	Native	AABR07066180.1
Cltc	3.77201e-157	0.866861	0.621	0.34	6.9586e-153	Native	Cltc
Adnp	6.93305e-157	0.657125	0.382	0.107	1.27901e-152	Native	Adnp
Pum1	1.06074e-156	0.744445	0.447	0.154	1.95685e-152	Native	Pum1
Tceal1	1.07154e-156	0.468081	0.282	0.054	1.97677e-152	Native	Tceal1
Sptan1	1.16625e-156	0.871879	0.589	0.296	2.1515e-152	Native	Sptan1
Mef2a	1.48714e-156	0.880547	0.66	0.406	2.74347e-152	Native	Mef2a
Dyrk2	3.44164e-156	0.410525	0.231	0.034	6.34913e-152	Native	Dyrk2
AABR07072236.1	3.24651e-152	0.295394	0.173	0.018	5.98916e-148	Native	AABR07072236.1
Ttc28	8.75754e-152	0.605089	0.333	0.083	1.61559e-147	Native	Ttc28
Apaf1	1.42453e-151	0.405059	0.235	0.037	2.62797e-147	Native	Apaf1
RGD1307100	2.3206e-151	0.577889	0.321	0.076	4.28104e-147	Native	RGD1307100
Rpl30	2.45888e-151	0.655172	0.857	0.877	4.53614e-147	Native	Rpl30
Zfp280d	2.90863e-151	0.426414	0.237	0.038	5.36585e-147	Native	Zfp280d
Flt1	6.48339e-151	0.945042	0.558	0.274	1.19606e-146	Native	Flt1
Rapgef5	4.4837e-150	0.497103	0.281	0.056	8.27153e-146	Native	Rapgef5
Wscd1	1.04927e-149	0.313184	0.148	0.012	1.9357e-145	Native	Wscd1
Morc3	1.11056e-148	0.443675	0.235	0.038	2.04876e-144	Native	Morc3
Kat6a	1.47021e-148	0.546398	0.32	0.076	2.71225e-144	Native	Kat6a
Pum2	1.49148e-148	0.842724	0.571	0.285	2.75148e-144	Native	Pum2
Pnn	1.86259e-148	0.852388	0.605	0.33	3.43611e-144	Native	Pnn
Kif13b	4.8192e-148	0.29122	0.134	0.009	8.89047e-144	Native	Kif13b
Zfyve16	9.79035e-148	0.5008	0.256	0.047	1.80612e-143	Native	Zfyve16
Ralgds	3.43044e-146	0.342599	0.183	0.021	6.32847e-142	Native	Ralgds
AABR07059168.2	4.22656e-146	0.345853	0.196	0.026	7.79716e-142	Native	AABR07059168.2
Pced1b	4.89189e-145	0.401085	0.206	0.029	9.02456e-141	Native	Pced1b
Cblb	1.32511e-144	0.538418	0.313	0.073	2.44457e-140	Native	Cblb
Lpcat2	1.34062e-144	0.331116	0.165	0.017	2.47318e-140	Native	Lpcat2
St3gal1	7.38303e-144	0.685491	0.38	0.115	1.36202e-139	Native	St3gal1
Tmem204	2.14347e-143	0.801141	0.39	0.121	3.95427e-139	Native	Tmem204
Kdm5b	2.42482e-143	0.414723	0.218	0.034	4.47331e-139	Native	Kdm5b
Spry4	4.99338e-143	0.399265	0.196	0.027	9.21178e-139	Native	Spry4
Lyn	6.10683e-143	0.900657	0.581	0.3	1.12659e-138	Native	Lyn
Setd2	8.60393e-143	0.625306	0.364	0.104	1.58725e-138	Native	Setd2
Tmem87a	1.32421e-142	0.391695	0.195	0.026	2.4429e-138	Native	Tmem87a
Pphln1	1.8343e-142	0.548806	0.304	0.071	3.38391e-138	Native	Pphln1
Hopx	2.29606e-142	1.17168	0.438	0.161	4.23577e-138	Native	Hopx
Man2a1	2.34629e-142	0.854297	0.46	0.178	4.32843e-138	Native	Man2a1
Bptf	3.37517e-142	0.626459	0.379	0.115	6.22651e-138	Native	Bptf
Cadm1	5.51069e-142	0.437411	0.199	0.028	1.01661e-137	Native	Cadm1
Sox13	1.95648e-141	0.477652	0.264	0.053	3.60932e-137	Native	Sox13
Ctnna1	6.84339e-141	0.790349	0.693	0.493	1.26247e-136	Native	Ctnna1
Ifnar1	2.54504e-140	0.696405	0.418	0.142	4.6951e-136	Native	Ifnar1
Ephb4	3.7092e-140	0.674665	0.412	0.137	6.84273e-136	Native	Ephb4
Vav3	6.146e-140	0.525483	0.252	0.048	1.13381e-135	Native	Vav3
Arid1a	9.97591e-140	0.736977	0.458	0.178	1.84036e-135	Native	Arid1a
Bcam	1.94298e-139	0.787266	0.494	0.203	3.58442e-135	Native	Bcam
Rhoj	2.71077e-139	0.892611	0.598	0.336	5.00083e-135	Native	Rhoj
Zfp518a	1.29486e-138	0.38972	0.211	0.033	2.38876e-134	Native	Zfp518a
Tnrc6b	2.22357e-138	0.713802	0.418	0.146	4.10204e-134	Native	Tnrc6b
Wrn	3.06313e-138	0.383647	0.213	0.033	5.65087e-134	Native	Wrn
Mylip	5.44784e-138	0.283033	0.148	0.014	1.00502e-133	Native	Mylip
AABR07031756.1	6.54598e-138	0.685671	0.398	0.13	1.2076e-133	Native	AABR07031756.1
Sacs	1.02854e-137	0.462915	0.246	0.046	1.89746e-133	Native	Sacs
Meis1	1.71329e-136	0.359933	0.188	0.026	3.16068e-132	Native	Meis1
Rpl39	1.11163e-135	0.644341	0.835	0.857	2.05073e-131	Native	Rpl39
Tut7	1.63568e-135	0.457599	0.251	0.049	3.01751e-131	Native	Tut7
Skap2	1.90565e-135	0.855527	0.644	0.406	3.51554e-131	Native	Skap2
Rock1	4.77014e-135	0.847801	0.647	0.435	8.79996e-131	Native	Rock1
Pogk	1.09857e-134	0.263391	0.136	0.011	2.02665e-130	Native	Pogk
Srbd1	2.69878e-134	0.423495	0.213	0.035	4.97871e-130	Native	Srbd1
Lats2	7.08614e-134	0.537397	0.332	0.09	1.30725e-129	Native	Lats2
Jmjd1c	7.91087e-134	0.642211	0.373	0.117	1.4594e-129	Native	Jmjd1c
Zbtb20	1.81558e-133	0.536513	0.314	0.081	3.34938e-129	Native	Zbtb20
Psme4	3.68028e-131	0.618582	0.352	0.105	6.78938e-127	Native	Psme4
Ddx6	1.08862e-130	0.694143	0.44	0.168	2.00828e-126	Native	Ddx6
Cxcl12	1.23958e-130	1.0532	0.17	0.022	2.28678e-126	Native	Cxcl12
Tbc1d2b	1.95225e-129	0.340698	0.202	0.032	3.60152e-125	Native	Tbc1d2b
Mdk	2.43228e-129	0.362932	0.16	0.019	4.48707e-125	Native	Mdk
Fstl1	2.52542e-129	0.725185	0.804	0.757	4.6589e-125	Native	Fstl1
Baz2b	2.82287e-129	0.618422	0.368	0.115	5.20763e-125	Native	Baz2b
Usp9x	6.5369e-129	0.680137	0.408	0.147	1.20593e-124	Native	Usp9x
Mga	7.64544e-129	0.427025	0.208	0.035	1.41043e-124	Native	Mga
Phf14	1.14609e-128	0.68449	0.477	0.199	2.1143e-124	Native	Phf14
Col6a2	1.41891e-128	0.329553	0.136	0.013	2.61761e-124	Native	Col6a2
Plvap	6.52458e-128	0.800217	0.844	0.84	1.20365e-123	Native	Plvap
B4galt6	2.48242e-127	0.63786	0.372	0.119	4.57957e-123	Native	B4galt6
Car8	2.89548e-127	0.37134	0.163	0.02	5.34158e-123	Native	Car8
Arid2	8.978e-127	0.310307	0.166	0.021	1.65626e-122	Native	Arid2
Acvr1	1.14e-126	0.337241	0.184	0.027	2.10307e-122	Native	Acvr1
Utrn	1.29638e-126	0.822694	0.461	0.194	2.39155e-122	Native	Utrn
Vsir	5.5437e-126	0.50589	0.281	0.068	1.0227e-121	Native	Vsir
Ttc3	6.18313e-126	0.763074	0.561	0.296	1.14066e-121	Native	Ttc3
Zfp260.1	1.09895e-125	0.445518	0.249	0.052	2.02734e-121	Native	Zfp260.1
Ripor1	1.6702e-125	0.641726	0.376	0.122	3.08118e-121	Native	Ripor1
LOC108348137	4.26823e-125	0.434483	0.27	0.061	7.87403e-121	Native	LOC108348137
Jund	6.5556e-125	0.854949	0.547	0.279	1.20938e-120	Native	Jund
Dst	1.49048e-124	0.947293	0.574	0.335	2.74964e-120	Native	Dst
Ccpg1	8.9009e-124	0.398706	0.227	0.043	1.64204e-119	Native	Ccpg1
Dync1i2	6.23338e-123	0.774345	0.705	0.568	1.14993e-118	Native	Dync1i2
Fam13b	3.01886e-122	0.423417	0.221	0.041	5.56919e-118	Native	Fam13b
Rnmt	3.39424e-122	0.352514	0.195	0.031	6.26169e-118	Native	Rnmt
Ecscr	3.61419e-122	0.772651	0.684	0.487	6.66747e-118	Native	Ecscr
Cnot6l	2.47245e-121	0.324106	0.186	0.029	4.56118e-117	Native	Cnot6l
Huwe1	4.80789e-121	0.335846	0.188	0.029	8.86959e-117	Native	Huwe1
Pdcd10	7.41694e-121	0.744854	0.734	0.596	1.36828e-116	Native	Pdcd10
Myo9a	8.94159e-121	0.381784	0.206	0.036	1.64954e-116	Native	Myo9a
AC108574.1	1.41002e-120	0.559596	0.329	0.097	2.6012e-116	Native	AC108574.1
Fat1	1.70726e-120	0.365377	0.188	0.03	3.14955e-116	Native	Fat1
Trim21	1.2548e-119	0.356785	0.169	0.023	2.31486e-115	Native	Trim21
Gimap8	2.44442e-119	0.544288	0.329	0.096	4.50946e-115	Native	Gimap8
Hnrnpa2b1	7.13826e-119	0.745398	0.755	0.604	1.31687e-114	Native	Hnrnpa2b1
Ddx39b	8.56669e-119	0.723076	0.708	0.541	1.58038e-114	Native	Ddx39b
Adam19	9.00891e-119	0.544335	0.291	0.077	1.66196e-114	Native	Adam19
Cd24	9.4376e-119	0.403521	0.159	0.02	1.74105e-114	Native	Cd24
Birc6	1.06843e-118	0.585578	0.345	0.107	1.97105e-114	Native	Birc6
Tgoln2	2.15915e-118	0.60272	0.378	0.13	3.98321e-114	Native	Tgoln2
Ifi44	3.53658e-118	0.419699	0.238	0.05	6.52428e-114	Native	Ifi44
Kdm3a	9.33753e-118	0.410818	0.219	0.042	1.72259e-113	Native	Kdm3a
Elk3	1.52652e-117	0.761729	0.481	0.223	2.81613e-113	Native	Elk3
Ptn	1.80564e-117	0.29347	0.11	0.008	3.33105e-113	Native	Ptn
Magoh	2.26648e-117	0.737456	0.643	0.427	4.18121e-113	Native	Magoh
Fgd5	1.19587e-116	0.622402	0.403	0.15	2.20614e-112	Native	Fgd5
Gpcpd1	1.7766e-116	0.343728	0.163	0.022	3.27746e-112	Native	Gpcpd1
Bcor	1.8047e-116	0.332023	0.188	0.031	3.32932e-112	Native	Bcor
Chm	1.91631e-116	0.39267	0.215	0.041	3.53521e-112	Native	Chm
Pbrm1	2.4274e-116	0.686062	0.481	0.22	4.47806e-112	Native	Pbrm1
Rock2	5.2e-116	0.76781	0.524	0.276	9.59296e-112	Native	Rock2
Ncoa1	1.21198e-115	0.296615	0.17	0.025	2.23587e-111	Native	Ncoa1
Pmp22	1.43884e-115	0.895781	0.727	0.591	2.65438e-111	Native	Pmp22
Atl2	2.25173e-115	0.443776	0.25	0.057	4.15399e-111	Native	Atl2
Zscan26	2.30896e-115	0.294027	0.161	0.022	4.25957e-111	Native	Zscan26
Sfr1	1.06433e-114	0.717655	0.769	0.712	1.96347e-110	Native	Sfr1
Rassf9	6.28847e-114	0.375929	0.175	0.027	1.1601e-109	Native	Rassf9
Tspan6	8.02848e-114	0.762962	0.662	0.471	1.48109e-109	Native	Tspan6
Rasa1	1.1895e-113	0.519925	0.323	0.095	2.19439e-109	Native	Rasa1
Atm	1.64317e-113	0.412065	0.237	0.052	3.03133e-109	Native	Atm
Senp7	3.00187e-113	0.299362	0.171	0.026	5.53786e-109	Native	Senp7
Smarcad1	6.08422e-113	0.3967	0.222	0.045	1.12242e-108	Native	Smarcad1
S1pr1	2.43825e-112	0.781411	0.575	0.34	4.49809e-108	Native	S1pr1
Heg1	2.44931e-112	0.355717	0.198	0.036	4.51848e-108	Native	Heg1
Fbxl3	3.19322e-112	0.566852	0.355	0.118	5.89085e-108	Native	Fbxl3
Srgn	4.61342e-112	0.778477	0.776	0.741	8.51083e-108	Native	Srgn
Vcl	6.78823e-112	0.794876	0.56	0.305	1.25229e-107	Native	Vcl
Plcb4	1.58361e-111	0.565498	0.314	0.093	2.92145e-107	Native	Plcb4
Herc1	1.8504e-111	0.551658	0.345	0.113	3.41361e-107	Native	Herc1
Lamp2	4.99739e-111	0.751312	0.633	0.424	9.21918e-107	Native	Lamp2
Zhx1	4.3999e-110	0.3378	0.218	0.044	8.11694e-106	Native	Zhx1
Pcmtd1	2.01383e-109	0.564456	0.347	0.117	3.71511e-105	Native	Pcmtd1
Fnbp1l	3.99265e-109	0.538315	0.321	0.098	7.36564e-105	Native	Fnbp1l
Serpine2	8.51255e-109	0.257254	0.129	0.014	1.57039e-104	Native	Serpine2
Arid1b	1.2935e-108	0.373111	0.215	0.044	2.38625e-104	Native	Arid1b
Nrgn	2.72784e-108	0.765196	0.471	0.217	5.03232e-104	Native	Nrgn
Itga6	2.76948e-108	0.578421	0.324	0.102	5.10913e-104	Native	Itga6
Sirpa	3.4609e-108	0.286782	0.125	0.013	6.38468e-104	Native	Sirpa
Pcnx1	3.4826e-108	0.368816	0.192	0.035	6.4247e-104	Native	Pcnx1
Arl5b	5.55437e-108	0.43544	0.232	0.052	1.02467e-103	Native	Arl5b
Hipk1	9.01586e-108	0.552451	0.34	0.112	1.66325e-103	Native	Hipk1
Pds5b	3.8392e-107	0.491789	0.309	0.093	7.08255e-103	Native	Pds5b
Brd8	2.89249e-106	0.520823	0.34	0.112	5.33606e-102	Native	Brd8
Ptprj	3.11852e-106	0.264523	0.117	0.011	5.75305e-102	Native	Ptprj
Zc3h7b	3.43065e-106	0.442997	0.256	0.064	6.32886e-102	Native	Zc3h7b
Foxn2	3.54705e-106	0.339694	0.195	0.036	6.5436e-102	Native	Foxn2
Fam208a	3.74898e-106	0.2677	0.147	0.02	6.91612e-102	Native	Fam208a
Parp9	1.28834e-105	0.404222	0.225	0.049	2.37672e-101	Native	Parp9
Dmtf1	3.61364e-105	0.540277	0.33	0.107	6.66645e-101	Native	Dmtf1
Rybp	3.65306e-105	0.303019	0.184	0.033	6.73916e-101	Native	Rybp
Zfp644	3.84411e-105	0.349283	0.222	0.048	7.09161e-101	Native	Zfp644
Leng8	4.21815e-105	0.410035	0.251	0.062	7.78165e-101	Native	Leng8
Ogt	8.21479e-105	0.522804	0.326	0.105	1.51546e-100	Native	Ogt
Stag1	1.48232e-104	0.529595	0.311	0.096	2.73458e-100	Native	Stag1
Rsrp1	1.58088e-104	0.761172	0.533	0.29	2.9164e-100	Native	Rsrp1
Cpt1a	3.54645e-104	0.261624	0.134	0.016	6.54249e-100	Native	Cpt1a
Kdm2a	4.01702e-104	0.325178	0.194	0.037	7.4106e-100	Native	Kdm2a
Kdm5a	5.70406e-104	0.67489	0.451	0.207	1.05228e-99	Native	Kdm5a
Hnrnph2	8.51336e-104	0.287009	0.167	0.027	1.57055e-99	Native	Hnrnph2
Arhgef2	1.13956e-103	0.610402	0.412	0.171	2.10227e-99	Native	Arhgef2
Lpin2	1.28864e-103	0.303879	0.149	0.021	2.37729e-99	Native	Lpin2
AABR07028902.1	1.59181e-103	0.260578	0.137	0.017	2.93657e-99	Native	AABR07028902.1
Tmem44	1.68401e-103	0.266982	0.153	0.022	3.10666e-99	Native	Tmem44
Med13	1.71469e-103	0.363583	0.196	0.038	3.16325e-99	Native	Med13
AABR07026112.1	2.87001e-103	0.28909	0.13	0.015	5.29459e-99	Native	AABR07026112.1
Mospd2	3.35301e-103	0.332379	0.172	0.029	6.18563e-99	Native	Mospd2
Ublcp1	4.34096e-103	0.392214	0.242	0.058	8.0082e-99	Native	Ublcp1
Phlda1	8.71318e-103	0.700501	0.416	0.178	1.60741e-98	Native	Phlda1
Kdm6a	9.69069e-103	0.359461	0.201	0.04	1.78774e-98	Native	Kdm6a
Sgk1	2.27413e-102	1.03228	0.655	0.492	4.19532e-98	Native	Sgk1
Brd1	3.08113e-102	0.371794	0.211	0.045	5.68407e-98	Native	Brd1
Zfp407	3.30812e-102	0.261407	0.131	0.016	6.10283e-98	Native	Zfp407
Mid2	5.72982e-102	0.630233	0.376	0.144	1.05704e-97	Native	Mid2
Fam110d	3.1303e-101	0.302496	0.181	0.032	5.77478e-97	Native	Fam110d
Rb1cc1	6.93675e-100	0.66998	0.424	0.187	1.27969e-95	Native	Rb1cc1
Epc2	1.79011e-99	0.30428	0.188	0.036	3.30239e-95	Native	Epc2
Maged2	2.6308e-99	0.649666	0.421	0.183	4.8533e-95	Native	Maged2
Tal1	5.07663e-99	0.443292	0.263	0.072	9.36537e-95	Native	Tal1
Myzap	1.29147e-98	0.685067	0.721	0.625	2.3825e-94	Native	Myzap
Usp33	1.52663e-98	0.454007	0.247	0.064	2.81633e-94	Native	Usp33
Ptbp3	1.72715e-98	0.323458	0.197	0.04	3.18624e-94	Native	Ptbp3
Thoc2	2.39807e-98	0.673471	0.458	0.217	4.42395e-94	Native	Thoc2
Acadm	3.11887e-98	0.689361	0.495	0.255	5.75369e-94	Native	Acadm
Cdk19	6.20967e-98	0.427943	0.249	0.065	1.14556e-93	Native	Cdk19
Rbm26	7.40869e-98	0.680446	0.494	0.263	1.36675e-93	Native	Rbm26
Mbnl2	1.25927e-97	0.714677	0.744	0.698	2.32311e-93	Native	Mbnl2
Rab38	1.30415e-97	0.276142	0.124	0.015	2.40589e-93	Native	Rab38
Dach1	2.40061e-97	0.28371	0.139	0.019	4.42865e-93	Native	Dach1
Slk	2.86934e-97	0.576038	0.351	0.129	5.29335e-93	Native	Slk
Cspp1	8.82087e-97	0.43102	0.242	0.062	1.62727e-92	Native	Cspp1
Sos2	1.32817e-96	0.342623	0.212	0.047	2.4502e-92	Native	Sos2
Vps41	6.71594e-96	0.267618	0.167	0.029	1.23896e-91	Native	Vps41
Ankrd11	1.2219e-95	0.741766	0.598	0.419	2.25416e-91	Native	Ankrd11
Rnf125	2.03764e-95	0.547322	0.351	0.128	3.75905e-91	Native	Rnf125
Icam2	2.24411e-95	0.668916	0.794	0.76	4.13993e-91	Native	Icam2
Zmynd11	4.47774e-95	0.596485	0.41	0.181	8.26054e-91	Native	Zmynd11
Peli1	4.70792e-95	0.48746	0.314	0.103	8.68517e-91	Native	Peli1
Mex3b	6.36746e-95	0.328116	0.155	0.025	1.17467e-90	Native	Mex3b
Azin1	9.25921e-95	0.875233	0.498	0.278	1.70814e-90	Native	Azin1
Rhob	1.04095e-94	0.762798	0.504	0.284	1.92034e-90	Native	Rhob
Pik3r1	1.55346e-94	0.388762	0.225	0.055	2.86583e-90	Native	Pik3r1
Zranb1	2.33675e-94	0.250613	0.147	0.022	4.31084e-90	Native	Zranb1
Sos1	2.96833e-94	0.312633	0.195	0.041	5.47598e-90	Native	Sos1
Mef2c	3.08113e-94	0.65963	0.443	0.211	5.68406e-90	Native	Mef2c
Luc7l3	3.12017e-94	0.699114	0.63	0.467	5.75609e-90	Native	Luc7l3
Tlnrd1	7.78803e-94	0.722924	0.521	0.298	1.43674e-89	Native	Tlnrd1
Dennd6a	7.8648e-94	0.413099	0.232	0.059	1.4509e-89	Native	Dennd6a
Ccdc47	1.16766e-93	0.626926	0.462	0.225	2.15411e-89	Native	Ccdc47
Cbfa2t3	1.94609e-93	0.283547	0.164	0.029	3.59014e-89	Native	Cbfa2t3
Cdc42ep2	2.81118e-93	0.48561	0.296	0.093	5.18606e-89	Native	Cdc42ep2
Rnf44	3.54445e-93	0.370446	0.226	0.055	6.5388e-89	Native	Rnf44
Trpm7	6.49592e-93	0.267627	0.148	0.023	1.19837e-88	Native	Trpm7
Klhl13	8.09632e-93	0.306739	0.183	0.036	1.49361e-88	Native	Klhl13
Nipbl	1.90554e-92	0.694344	0.521	0.314	3.51533e-88	Native	Nipbl
Zfp329	2.80226e-92	0.320133	0.168	0.031	5.16961e-88	Native	Zfp329
Csnk1a1	4.01656e-92	0.646017	0.711	0.624	7.40974e-88	Native	Csnk1a1
Pak4	4.28934e-92	0.389716	0.221	0.054	7.91297e-88	Native	Pak4
Nfat5	4.31682e-92	0.65563	0.394	0.171	7.96367e-88	Native	Nfat5
Ireb2	1.20802e-91	0.261481	0.148	0.024	2.22856e-87	Native	Ireb2
Fads1	1.30028e-91	0.470621	0.232	0.06	2.39875e-87	Native	Fads1
Fam193a	1.57623e-91	0.375183	0.235	0.06	2.90783e-87	Native	Fam193a
Fhl1	1.76968e-91	0.645097	0.419	0.19	3.26471e-87	Native	Fhl1
Klf3	2.08863e-91	0.726001	0.617	0.455	3.8531e-87	Native	Klf3
Klhl4	2.74028e-91	0.340024	0.129	0.018	5.05527e-87	Native	Klhl4
Impad1.1	2.85373e-91	0.51634	0.339	0.125	5.26457e-87	Native	Impad1.1
Iqgap1	2.96824e-91	0.585765	0.362	0.144	5.4758e-87	Native	Iqgap1
Cavin1	4.02599e-91	0.609713	0.77	0.733	7.42714e-87	Native	Cavin1
Cdk14	4.79144e-91	0.514144	0.325	0.115	8.83924e-87	Native	Cdk14
Cep350	5.93594e-91	0.357466	0.205	0.047	1.09506e-86	Native	Cep350
Adam10	7.90184e-91	0.444507	0.254	0.071	1.45773e-86	Native	Adam10
Pwwp2a	9.45413e-91	0.353235	0.207	0.047	1.7441e-86	Native	Pwwp2a
Rbm5	1.03421e-90	0.628891	0.431	0.203	1.90792e-86	Native	Rbm5
Mid1ip1	1.18994e-90	0.705747	0.484	0.257	2.1952e-86	Native	Mid1ip1
Dync1h1	1.19646e-90	0.659513	0.441	0.214	2.20724e-86	Native	Dync1h1
Gtf2i	2.78282e-90	0.490386	0.305	0.103	5.13375e-86	Native	Gtf2i
Acsf2	4.95168e-90	0.251848	0.154	0.026	9.13486e-86	Native	Acsf2
Ppip5k2	4.96254e-90	0.393286	0.224	0.056	9.15489e-86	Native	Ppip5k2
Glcci1	7.71503e-90	0.264276	0.132	0.019	1.42327e-85	Native	Glcci1
LOC100362027	1.51905e-89	0.481633	0.826	0.872	2.80234e-85	Native	LOC100362027
Rbm43	1.54883e-89	0.256383	0.149	0.025	2.85727e-85	Native	Rbm43
Zfp503	1.64433e-89	0.609483	0.396	0.17	3.03347e-85	Native	Zfp503
Pcf11	1.99656e-89	0.442078	0.261	0.077	3.68326e-85	Native	Pcf11
Dtx3l	2.34182e-89	0.263072	0.143	0.023	4.32019e-85	Native	Dtx3l
Eng	3.2092e-89	0.752887	0.675	0.567	5.92033e-85	Native	Eng
Nsrp1	1.0207e-88	0.64698	0.46	0.234	1.88298e-84	Native	Nsrp1
Phlpp1	1.06166e-88	0.272733	0.146	0.024	1.95854e-84	Native	Phlpp1
Rbl2	2.01944e-88	0.255117	0.15	0.025	3.72546e-84	Native	Rbl2
Dock7	3.28464e-88	0.343789	0.177	0.036	6.0595e-84	Native	Dock7
Plekhg1	4.06448e-88	0.402781	0.225	0.058	7.49816e-84	Native	Plekhg1
Rap2a	5.84798e-88	0.289853	0.15	0.026	1.07884e-83	Native	Rap2a
AABR07059663.1	5.98866e-88	0.321749	0.181	0.037	1.10479e-83	Native	AABR07059663.1
Matr3	6.31515e-88	0.66549	0.573	0.395	1.16502e-83	Native	Matr3
Golga2	1.1547e-87	0.303474	0.179	0.037	2.13019e-83	Native	Golga2
Dnase1l1	1.16106e-87	0.487657	0.348	0.131	2.14192e-83	Native	Dnase1l1
AABR07071891.1	1.52128e-87	0.30959	0.168	0.033	2.80645e-83	Native	AABR07071891.1
Nfkb1	2.00967e-87	0.454079	0.278	0.087	3.70745e-83	Native	Nfkb1
Chd9	2.4953e-87	0.303643	0.159	0.029	4.60332e-83	Native	Chd9
Vps13c	2.61624e-87	0.348873	0.197	0.045	4.82644e-83	Native	Vps13c
Fzd4	2.84586e-87	0.618091	0.423	0.197	5.25004e-83	Native	Fzd4
Hltf	5.02677e-87	0.376292	0.193	0.044	9.27339e-83	Native	Hltf
LOC103689922	5.10103e-87	0.814121	0.487	0.282	9.41037e-83	Native	LOC103689922
Rasal2	8.39158e-87	0.438685	0.265	0.081	1.54808e-82	Native	Rasal2
Zfx	8.46499e-87	0.359644	0.216	0.054	1.56162e-82	Native	Zfx
Klhl9	1.78087e-86	0.48722	0.307	0.108	3.28536e-82	Native	Klhl9
Atad2b	2.36927e-86	0.339727	0.165	0.032	4.37083e-82	Native	Atad2b
Vezf1	2.89637e-86	0.425591	0.252	0.073	5.34321e-82	Native	Vezf1
Rapgef2	4.67424e-86	0.421525	0.221	0.057	8.62304e-82	Native	Rapgef2
Sulf1	8.86791e-86	0.657692	0.18	0.04	1.63595e-81	Native	Sulf1
Rnf19a	1.62139e-85	0.415274	0.253	0.074	2.99114e-81	Native	Rnf19a
Fam117b	1.98122e-85	0.307418	0.182	0.039	3.65496e-81	Native	Fam117b
Hmgcr	2.03498e-85	0.332131	0.197	0.046	3.75412e-81	Native	Hmgcr
Gatad2b	2.18044e-85	0.369476	0.245	0.069	4.02248e-81	Native	Gatad2b
Zfp318	2.3336e-85	0.301144	0.185	0.041	4.30502e-81	Native	Zfp318
Nlrp1a	2.80551e-85	0.339019	0.204	0.049	5.17561e-81	Native	Nlrp1a
Tcn2	2.98032e-85	0.66263	0.59	0.391	5.4981e-81	Native	Tcn2
Nlk	3.69384e-85	0.308892	0.168	0.034	6.81439e-81	Native	Nlk
Ubn2	6.58317e-85	0.299256	0.175	0.036	1.21446e-80	Native	Ubn2
Fut8	7.75863e-85	0.315238	0.183	0.04	1.43131e-80	Native	Fut8
Lamb2	9.79028e-85	0.479484	0.305	0.108	1.80611e-80	Native	Lamb2
F8	2.3853e-84	0.265945	0.144	0.025	4.4004e-80	Native	F8
Mtfr2	3.78029e-84	0.68131	0.5	0.298	6.97388e-80	Native	Mtfr2
Fkbp7	8.15761e-84	0.498807	0.313	0.114	1.50492e-79	Native	Fkbp7
Mycbp2	1.04149e-83	0.506843	0.299	0.105	1.92134e-79	Native	Mycbp2
Ctdspl2	1.69768e-83	0.417981	0.265	0.082	3.13188e-79	Native	Ctdspl2
Ddx3x	2.97758e-83	0.651271	0.471	0.259	5.49304e-79	Native	Ddx3x
Klf10	3.43802e-83	0.572139	0.368	0.155	6.34247e-79	Native	Klf10
Dag1	3.66645e-83	0.502061	0.325	0.123	6.76387e-79	Native	Dag1
Lpcat1	3.8576e-83	0.336849	0.175	0.037	7.11651e-79	Native	Lpcat1
Tug1	4.13783e-83	0.304768	0.179	0.039	7.63347e-79	Native	Tug1
Dip2b	9.03571e-83	0.260557	0.144	0.025	1.66691e-78	Native	Dip2b
Mtus1	1.13244e-82	0.628355	0.613	0.413	2.08912e-78	Native	Mtus1
Itga1	1.21514e-82	0.603804	0.387	0.173	2.24169e-78	Native	Itga1
Gpatch8	2.44127e-82	0.605366	0.428	0.212	4.50365e-78	Native	Gpatch8
Nid1	4.02006e-82	0.579341	0.309	0.116	7.4162e-78	Native	Nid1
Nktr	6.26404e-82	0.518926	0.318	0.118	1.15559e-77	Native	Nktr
Scp2	1.57567e-81	0.614799	0.706	0.648	2.9068e-77	Native	Scp2
Akap9	1.59979e-81	0.71693	0.566	0.391	2.95129e-77	Native	Akap9
Hnrnph1	1.6093e-81	0.651432	0.572	0.385	2.96883e-77	Native	Hnrnph1
Heph	2.32843e-81	0.514324	0.298	0.108	4.29549e-77	Native	Heph
Akap13	2.50625e-81	0.639133	0.355	0.149	4.62353e-77	Native	Akap13
Ptch1	4.92584e-81	0.316829	0.196	0.047	9.0872e-77	Native	Ptch1
Arfgef1	5.37544e-81	0.437537	0.282	0.095	9.91661e-77	Native	Arfgef1
Npr1	1.37337e-80	0.563697	0.391	0.177	2.53359e-76	Native	Npr1
Tpm1	1.48544e-80	0.734834	0.641	0.499	2.74034e-76	Native	Tpm1
Slc6a6	1.75434e-80	0.280975	0.131	0.021	3.23641e-76	Native	Slc6a6
Casp1	1.8877e-80	0.627658	0.424	0.215	3.48243e-76	Native	Casp1
Shroom4	5.98187e-80	0.459522	0.305	0.111	1.10354e-75	Native	Shroom4
Tlr3	8.48488e-80	0.284408	0.147	0.027	1.56529e-75	Native	Tlr3
Aff4	1.13912e-79	0.578536	0.37	0.165	2.10144e-75	Native	Aff4
Dhx9	1.43773e-79	0.457704	0.292	0.103	2.65233e-75	Native	Dhx9
Dusp1	2.90529e-79	0.749312	0.646	0.504	5.35968e-75	Native	Dusp1
Plxnd1	3.95043e-79	0.52904	0.363	0.153	7.28776e-75	Native	Plxnd1
Rerg	4.50437e-79	0.323652	0.174	0.039	8.30967e-75	Native	Rerg
Dram2	5.16857e-79	0.440959	0.3	0.108	9.53499e-75	Native	Dram2
Ranbp2	6.30041e-79	0.583543	0.378	0.172	1.1623e-74	Native	Ranbp2
Yeats2	6.43401e-79	0.299466	0.174	0.038	1.18695e-74	Native	Yeats2
Gmfg	6.78053e-79	0.756427	0.638	0.508	1.25087e-74	Native	Gmfg
Wfdc2	1.4951e-78	0.486853	0.298	0.108	2.75817e-74	Native	Wfdc2
Golim4	1.57696e-78	0.452558	0.263	0.085	2.90918e-74	Native	Golim4
Nfatc3	1.73134e-78	0.270223	0.171	0.037	3.19397e-74	Native	Nfatc3
Taok1	3.14368e-78	0.262824	0.157	0.031	5.79946e-74	Native	Taok1
Ces2	4.1352e-78	0.366347	0.211	0.057	7.62861e-74	Native	Ces2
Hbp1	8.37363e-78	0.488162	0.343	0.139	1.54477e-73	Native	Hbp1
Phf8	1.15341e-77	0.253551	0.15	0.029	2.12781e-73	Native	Phf8
Map4k3	1.39181e-77	0.339656	0.185	0.044	2.5676e-73	Native	Map4k3
Dhx36	2.35388e-77	0.537265	0.366	0.158	4.34244e-73	Native	Dhx36
AABR07051787.1	3.87827e-77	0.253585	0.136	0.024	7.15462e-73	Native	AABR07051787.1
Klf7	6.5218e-77	0.526507	0.358	0.155	1.20314e-72	Native	Klf7
Kdm4c	7.24801e-77	0.274949	0.159	0.033	1.33711e-72	Native	Kdm4c
Mfsd14b	1.53977e-76	0.35753	0.238	0.071	2.84056e-72	Native	Mfsd14b
Arhgef3	2.51102e-76	0.473093	0.279	0.098	4.63232e-72	Native	Arhgef3
Map4k4	2.85938e-76	0.627903	0.485	0.293	5.27499e-72	Native	Map4k4
Swt1	5.63944e-76	0.531289	0.375	0.169	1.04036e-71	Native	Swt1
AABR07029605.1	1.05983e-75	0.343453	0.197	0.05	1.95518e-71	Native	AABR07029605.1
Nfya	1.15224e-75	0.274324	0.156	0.032	2.12565e-71	Native	Nfya
Ugcg	1.2091e-75	0.474379	0.311	0.12	2.23055e-71	Native	Ugcg
Tns3	1.56679e-75	0.462217	0.231	0.069	2.89041e-71	Native	Tns3
Sin3a	1.94997e-75	0.326741	0.205	0.055	3.59731e-71	Native	Sin3a
Hnrnpa3	3.1978e-75	0.637587	0.421	0.212	5.8993e-71	Native	Hnrnpa3
Ywhaz	3.44035e-75	0.64038	0.624	0.528	6.34675e-71	Native	Ywhaz
Foxn3	4.08441e-75	0.339841	0.226	0.066	7.53492e-71	Native	Foxn3
Junb	8.37701e-75	0.668835	0.403	0.201	1.54539e-70	Native	Junb
Igf2r	1.34521e-74	0.319976	0.183	0.045	2.48164e-70	Native	Igf2r
Wdr26	1.98637e-74	0.601452	0.474	0.278	3.66445e-70	Native	Wdr26
Spag9	2.38772e-74	0.580153	0.417	0.216	4.40487e-70	Native	Spag9
Zfp36	2.73808e-74	0.599018	0.304	0.118	5.05122e-70	Native	Zfp36
Adk	3.673e-74	0.550304	0.317	0.127	6.77595e-70	Native	Adk
Prpf8	7.95052e-74	0.433675	0.298	0.111	1.46671e-69	Native	Prpf8
Jun	1.06232e-73	0.755488	0.617	0.491	1.95976e-69	Native	Jun
Ctla2a	2.89158e-73	0.661524	0.645	0.515	5.33438e-69	Native	Ctla2a
Apc	3.11999e-73	0.304993	0.178	0.043	5.75575e-69	Native	Apc
Sh3tc1	3.54671e-73	0.343151	0.206	0.056	6.54297e-69	Native	Sh3tc1
Ing4	3.81743e-73	0.485359	0.329	0.132	7.0424e-69	Native	Ing4
Brwd1	4.32964e-73	0.263358	0.152	0.031	7.98732e-69	Native	Brwd1
Usp34	5.33134e-73	0.400745	0.248	0.081	9.83526e-69	Native	Usp34
Kdm3b	5.72606e-73	0.312831	0.184	0.046	1.05634e-68	Native	Kdm3b
Cers4	1.42023e-72	0.309158	0.175	0.042	2.62004e-68	Native	Cers4
Zfp810	1.51935e-72	0.274929	0.162	0.036	2.80289e-68	Native	Zfp810
Lrch3	2.3555e-72	0.304228	0.165	0.038	4.34543e-68	Native	Lrch3
Nsd1	2.88086e-72	0.494488	0.374	0.172	5.31462e-68	Native	Nsd1
Nxf1	4.08908e-72	0.467429	0.302	0.116	7.54354e-68	Native	Nxf1
Zfp386	4.40239e-72	0.366218	0.21	0.06	8.12153e-68	Native	Zfp386
RGD1311595	5.26918e-72	0.363366	0.243	0.078	9.72059e-68	Native	RGD1311595
Smc3	7.16541e-72	0.666244	0.5	0.311	1.32187e-67	Native	Smc3
Pik3c2b	9.1086e-72	0.382552	0.217	0.064	1.68036e-67	Native	Pik3c2b
Magt1	1.0196e-71	0.662177	0.529	0.362	1.88096e-67	Native	Magt1
Slc39a1	2.1811e-71	0.517817	0.445	0.224	4.0237e-67	Native	Slc39a1
Nipal2	2.24711e-71	0.449485	0.312	0.122	4.14546e-67	Native	Nipal2
AABR07054490.1	2.53977e-71	0.311072	0.168	0.04	4.68538e-67	Native	AABR07054490.1
Gna13	3.37569e-71	0.364672	0.212	0.061	6.22748e-67	Native	Gna13
LOC100910270	3.80802e-71	0.676141	0.149	0.032	7.02504e-67	Native	LOC100910270
Gtf3c2	4.58265e-71	0.371889	0.251	0.083	8.45408e-67	Native	Gtf3c2
Tbc1d15	6.36668e-71	0.483697	0.344	0.149	1.17453e-66	Native	Tbc1d15
Ggps1	6.71879e-71	0.307544	0.186	0.048	1.23948e-66	Native	Ggps1
Prcp	7.00402e-71	0.438497	0.271	0.096	1.2921e-66	Native	Prcp
Rgs3	7.30884e-71	0.430038	0.282	0.104	1.34834e-66	Native	Rgs3
Rbbp6	7.5016e-71	0.602309	0.416	0.222	1.3839e-66	Native	Rbbp6
Fchsd2	9.41206e-71	0.365354	0.218	0.065	1.73634e-66	Native	Fchsd2
Tcf4	1.49164e-70	0.600857	0.593	0.44	2.75177e-66	Native	Tcf4
Anxa3	1.60082e-70	1.5369	0.581	0.486	2.95318e-66	Native	Anxa3
Casp2	2.30921e-70	0.319837	0.2	0.055	4.26003e-66	Native	Casp2
Shoc2	2.61495e-70	0.449761	0.309	0.122	4.82405e-66	Native	Shoc2
LOC679894	2.87502e-70	0.427575	0.248	0.083	5.30383e-66	Native	LOC679894
Tp53i11	5.86197e-70	0.58569	0.537	0.338	1.08142e-65	Native	Tp53i11
Add3	6.06561e-70	0.581366	0.394	0.198	1.11898e-65	Native	Add3
Mtss1	6.33494e-70	0.395988	0.239	0.078	1.16867e-65	Native	Mtss1
Rbm41	8.62537e-70	0.317401	0.205	0.057	1.59121e-65	Native	Rbm41
Ccnt2	1.04073e-69	0.41867	0.254	0.087	1.91994e-65	Native	Ccnt2
Fzd6	1.41368e-69	0.378924	0.232	0.074	2.60796e-65	Native	Fzd6
Ushbp1	1.6079e-69	0.322627	0.168	0.04	2.96625e-65	Native	Ushbp1
Rnf216	1.9172e-69	0.347079	0.22	0.066	3.53685e-65	Native	Rnf216
Elmsan1	2.47098e-69	0.311256	0.192	0.052	4.55846e-65	Native	Elmsan1
Tsc22d2	4.02637e-69	0.325145	0.2	0.056	7.42785e-65	Native	Tsc22d2
Esam	6.02039e-69	0.531509	0.782	0.799	1.11064e-64	Native	Esam
Numa1	7.7294e-69	0.502538	0.328	0.138	1.42592e-64	Native	Numa1
Emp2	9.78652e-69	0.908628	0.322	0.138	1.80542e-64	Native	Emp2
Polr2a	9.9185e-69	0.45122	0.321	0.133	1.82977e-64	Native	Polr2a
Dapk1	1.29604e-68	0.321984	0.214	0.064	2.39094e-64	Native	Dapk1
Usp42	1.74775e-68	0.261471	0.167	0.04	3.22424e-64	Native	Usp42
Phactr4	1.87774e-68	0.25257	0.145	0.031	3.46406e-64	Native	Phactr4
Clasp1	2.29084e-68	0.262966	0.179	0.045	4.22615e-64	Native	Clasp1
Hip1	5.26198e-68	0.633544	0.562	0.422	9.70729e-64	Native	Hip1
Rsf1	7.39217e-68	0.431422	0.279	0.105	1.36371e-63	Native	Rsf1
Wdr37	9.35892e-68	0.266486	0.145	0.031	1.72653e-63	Native	Wdr37
Atp5md	1.16091e-67	0.567902	0.667	0.606	2.14165e-63	Native	Atp5md
AABR07021704.1	1.20033e-67	0.273973	0.159	0.037	2.21437e-63	Native	AABR07021704.1
Dclre1a	1.3212e-67	0.358108	0.221	0.068	2.43735e-63	Native	Dclre1a
Fam76b	1.35253e-67	0.376763	0.246	0.083	2.49514e-63	Native	Fam76b
Rab14	1.48443e-67	0.591851	0.645	0.533	2.73847e-63	Native	Rab14
Tjp2	1.61907e-67	0.44456	0.297	0.119	2.98687e-63	Native	Tjp2
Arhgap21	1.65277e-67	0.366172	0.228	0.073	3.04902e-63	Native	Arhgap21
Prkdc	2.36614e-67	0.254131	0.129	0.024	4.36506e-63	Native	Prkdc
Zfp207	2.73316e-67	0.483188	0.331	0.143	5.04214e-63	Native	Zfp207
Rnf20	2.87811e-67	0.35431	0.244	0.081	5.30954e-63	Native	Rnf20
Dido1	3.07081e-67	0.311745	0.177	0.045	5.66503e-63	Native	Dido1
Ppp3ca	7.80413e-67	0.604225	0.533	0.369	1.43971e-62	Native	Ppp3ca
Daam1	8.22313e-67	0.542567	0.356	0.168	1.517e-62	Native	Daam1
Taok2	1.65365e-66	0.503631	0.382	0.19	3.05065e-62	Native	Taok2
Tfpi	3.07778e-66	0.657619	0.53	0.358	5.67789e-62	Native	Tfpi
Tsc22d1	3.41306e-66	0.659393	0.609	0.48	6.29641e-62	Native	Tsc22d1
Cirbp	3.84568e-66	0.42068	0.296	0.116	7.0945e-62	Native	Cirbp
C1galt1c1	8.39559e-66	0.490429	0.345	0.157	1.54882e-61	Native	C1galt1c1
Specc1l	9.93389e-66	0.259406	0.164	0.04	1.8326e-61	Native	Specc1l
Srgap1	1.2929e-65	0.269087	0.169	0.042	2.38515e-61	Native	Srgap1
Ifitm3	1.43118e-65	0.732543	0.677	0.605	2.64024e-61	Native	Ifitm3
Camsap2	2.79765e-65	0.411053	0.242	0.084	5.16111e-61	Native	Camsap2
AABR07026291.1	2.84498e-65	0.325007	0.234	0.077	5.24841e-61	Native	AABR07026291.1
Plekha1	4.7664e-65	0.597301	0.372	0.186	8.79306e-61	Native	Plekha1
Ulk2	2.34236e-64	0.278742	0.158	0.038	4.32118e-60	Native	Ulk2
Scaf8	3.2324e-64	0.296406	0.19	0.054	5.96313e-60	Native	Scaf8
Myrip	4.02588e-64	0.530944	0.31	0.135	7.42695e-60	Native	Myrip
Atad1	5.58228e-64	0.401685	0.284	0.111	1.02982e-59	Native	Atad1
Zfr	6.05932e-64	0.531195	0.421	0.23	1.11782e-59	Native	Zfr
Ube2h	9.04654e-64	0.365368	0.243	0.085	1.66891e-59	Native	Ube2h
Cst3	9.3239e-64	0.893483	0.671	0.642	1.72007e-59	Native	Cst3
Etnk1	1.51204e-63	0.33359	0.223	0.073	2.78941e-59	Native	Etnk1
Trip12	2.02057e-63	0.4924	0.419	0.229	3.72755e-59	Native	Trip12
Tmem132a	2.95725e-63	0.358044	0.24	0.082	5.45553e-59	Native	Tmem132a
Dab2ip	4.56826e-63	0.330204	0.182	0.05	8.42753e-59	Native	Dab2ip
Ankrd12	6.15558e-63	0.567244	0.37	0.19	1.13558e-58	Native	Ankrd12
Gjc1	1.22027e-62	0.333632	0.202	0.061	2.25115e-58	Native	Gjc1
Usp45	1.68426e-62	0.26798	0.175	0.047	3.10712e-58	Native	Usp45
Rbm39	2.31773e-62	0.508271	0.398	0.211	4.27574e-58	Native	Rbm39
Ehmt1	2.42953e-62	0.359214	0.232	0.079	4.48201e-58	Native	Ehmt1
Pja2	2.48472e-62	0.552025	0.442	0.265	4.58382e-58	Native	Pja2
Elk4	2.53765e-62	0.463887	0.329	0.149	4.68146e-58	Native	Elk4
Dchs1	2.72596e-62	0.352149	0.229	0.077	5.02884e-58	Native	Dchs1
Tax1bp1	2.95166e-62	0.535804	0.726	0.71	5.44522e-58	Native	Tax1bp1
Ccdc28b	4.37147e-62	0.343142	0.232	0.078	8.06449e-58	Native	Ccdc28b
Ccdc88a	4.69102e-62	0.550404	0.373	0.189	8.65399e-58	Native	Ccdc88a
Shprh	8.24057e-62	0.271428	0.154	0.037	1.52022e-57	Native	Shprh
Slf2	4.32593e-61	0.289671	0.183	0.052	7.98047e-57	Native	Slf2
Cbx3	7.83958e-61	0.491588	0.384	0.197	1.44625e-56	Native	Cbx3
Chd4	9.04717e-61	0.588048	0.498	0.331	1.66902e-56	Native	Chd4
Npc1	2.42078e-60	0.307664	0.161	0.042	4.46586e-56	Native	Npc1
Mink1	4.00026e-60	0.345035	0.204	0.064	7.37968e-56	Native	Mink1
Ppp1r12a	4.74719e-60	0.602397	0.538	0.396	8.75762e-56	Native	Ppp1r12a
Tgfbr1	5.70822e-60	0.253417	0.109	0.02	1.05305e-55	Native	Tgfbr1
Spns2	6.90615e-60	0.555859	0.382	0.203	1.27405e-55	Native	Spns2
Kbtbd2	7.03867e-60	0.38062	0.27	0.106	1.29849e-55	Native	Kbtbd2
Phldb2	8.21097e-60	0.277456	0.18	0.051	1.51476e-55	Native	Phldb2
Hspa13	1.6457e-59	0.453567	0.332	0.153	3.03599e-55	Native	Hspa13
Thsd1	1.08009e-58	0.547549	0.449	0.27	1.99256e-54	Native	Thsd1
Pnpla8	1.11263e-58	0.410842	0.259	0.1	2.05257e-54	Native	Pnpla8
Dhrs3	1.23435e-58	0.395262	0.256	0.097	2.27713e-54	Native	Dhrs3
Erap1	1.25965e-58	0.443322	0.295	0.125	2.32381e-54	Native	Erap1
Net1	1.29288e-58	0.540376	0.235	0.086	2.38511e-54	Native	Net1
Med1	1.38794e-58	0.284816	0.199	0.062	2.56048e-54	Native	Med1
Mbd6	2.25795e-58	0.287927	0.206	0.066	4.16546e-54	Native	Mbd6
Nrip1	2.27839e-58	0.340738	0.204	0.065	4.20318e-54	Native	Nrip1
Ubash3b	3.09944e-58	0.353562	0.18	0.053	5.71784e-54	Native	Ubash3b
Arid4a	7.00736e-58	0.471981	0.301	0.132	1.29272e-53	Native	Arid4a
Mob1a	1.02209e-57	0.568112	0.414	0.242	1.88555e-53	Native	Mob1a
Sppl2a	1.66948e-57	0.439997	0.301	0.13	3.07986e-53	Native	Sppl2a
Glg1	1.69392e-57	0.443051	0.298	0.129	3.12495e-53	Native	Glg1
2021-09-04	2.33721e-57	0.688098	0.428	0.251	4.31168e-53	Native	2021-09-04
Frmd6	2.78278e-57	0.318664	0.166	0.047	5.13366e-53	Native	Frmd6
Chd8	2.99835e-57	0.436009	0.302	0.135	5.53136e-53	Native	Chd8
Sppl3	4.62056e-57	0.334246	0.217	0.074	8.52401e-53	Native	Sppl3
Ankfy1	6.3114e-57	0.312795	0.207	0.068	1.16433e-52	Native	Ankfy1
Tsc22d3	6.59882e-57	0.569588	0.459	0.283	1.21735e-52	Native	Tsc22d3
AABR07071244.1	7.39742e-57	0.266067	0.159	0.042	1.36468e-52	Native	AABR07071244.1
Brd9	1.13582e-56	0.405901	0.296	0.128	2.09537e-52	Native	Brd9
Zfp422	1.18994e-56	0.411706	0.307	0.135	2.19519e-52	Native	Zfp422
Usp37	1.71037e-56	0.252545	0.157	0.041	3.15529e-52	Native	Usp37
Ing3	3.37467e-56	0.298106	0.169	0.048	6.22559e-52	Native	Ing3
Myo10	5.08965e-56	0.264936	0.142	0.035	9.38939e-52	Native	Myo10
Abi1	6.44836e-56	0.56075	0.426	0.258	1.18959e-51	Native	Abi1
Gata3	6.97302e-56	0.427714	0.254	0.101	1.28638e-51	Native	Gata3
Birc2	8.1825e-56	0.288287	0.181	0.054	1.50951e-51	Native	Birc2
Mcam	9.28524e-56	0.618046	0.63	0.558	1.71294e-51	Native	Mcam
Cpsf6	1.23859e-55	0.577418	0.489	0.33	2.28495e-51	Native	Cpsf6
Med13l	1.45136e-55	0.427352	0.296	0.132	2.67748e-51	Native	Med13l
Ptp4a2	1.71384e-55	0.568769	0.578	0.468	3.1617e-51	Native	Ptp4a2
Ccng2	2.74664e-55	0.310263	0.185	0.057	5.06699e-51	Native	Ccng2
Dock1	2.89288e-55	0.433489	0.285	0.124	5.33678e-51	Native	Dock1
Rbbp4	3.5978e-55	0.518993	0.435	0.264	6.63723e-51	Native	Rbbp4
Canx	3.61388e-55	0.479435	0.749	0.77	6.66688e-51	Native	Canx
Ylpm1	4.71504e-55	0.397114	0.248	0.096	8.6983e-51	Native	Ylpm1
Myo18a	6.91877e-55	0.266511	0.152	0.04	1.27637e-50	Native	Myo18a
Zkscan3	1.73111e-54	0.29984	0.198	0.064	3.19355e-50	Native	Zkscan3
Cul3	1.85973e-54	0.493363	0.387	0.214	3.43082e-50	Native	Cul3
Epb41l2	2.73865e-54	0.335974	0.214	0.075	5.05227e-50	Native	Epb41l2
Casp8ap2	4.33243e-54	0.503088	0.352	0.181	7.99247e-50	Native	Casp8ap2
Bod1l1	5.93266e-54	0.585478	0.417	0.258	1.09446e-49	Native	Bod1l1
Usp32	6.09158e-54	0.258234	0.16	0.045	1.12377e-49	Native	Usp32
Picalm	9.41871e-54	0.508994	0.379	0.209	1.73756e-49	Native	Picalm
Trim5	1.28005e-53	0.351234	0.241	0.092	2.36143e-49	Native	Trim5
Zscan21	1.44571e-53	0.250361	0.156	0.043	2.66704e-49	Native	Zscan21
Cdc42ep1	1.84228e-53	0.569331	0.442	0.278	3.39863e-49	Native	Cdc42ep1
Hp1bp3	1.9951e-53	0.539413	0.546	0.404	3.68055e-49	Native	Hp1bp3
Zc3h7a	2.2108e-53	0.349224	0.228	0.084	4.07849e-49	Native	Zc3h7a
Zfp148	2.95429e-53	0.405192	0.323	0.155	5.45008e-49	Native	Zfp148
Rbm25l1	3.17836e-53	0.549316	0.583	0.487	5.86344e-49	Native	Rbm25l1
Ccnjl	3.57157e-53	0.297976	0.183	0.057	6.58883e-49	Native	Ccnjl
Luzp1	4.11272e-53	0.520545	0.5	0.353	7.58714e-49	Native	Luzp1
Phf3	4.83772e-53	0.475309	0.348	0.178	8.92463e-49	Native	Phf3
Trappc8	9.21313e-53	0.284246	0.162	0.047	1.69964e-48	Native	Trappc8
Ppp2r3a	1.95997e-52	0.262036	0.164	0.048	3.61575e-48	Native	Ppp2r3a
Pdia5	3.8463e-52	0.270115	0.137	0.035	7.09565e-48	Native	Pdia5
Csgalnact1	4.56554e-52	0.363193	0.203	0.07	8.42251e-48	Native	Csgalnact1
Ppp4r3b	4.8208e-52	0.459474	0.334	0.167	8.89341e-48	Native	Ppp4r3b
Dnaja1	7.28949e-52	0.443128	0.72	0.712	1.34476e-47	Native	Dnaja1
Ubr5	1.22073e-51	0.270376	0.18	0.056	2.25201e-47	Native	Ubr5
Tnrc6a	1.52249e-51	0.442083	0.333	0.167	2.80868e-47	Native	Tnrc6a
Trappc2b	1.84039e-51	0.506305	0.502	0.351	3.39516e-47	Native	Trappc2b
Hcfc1	1.98954e-51	0.395102	0.256	0.106	3.6703e-47	Native	Hcfc1
Exoc2	3.02738e-51	0.347941	0.218	0.08	5.58491e-47	Native	Exoc2
Mbd2	3.03744e-51	0.36033	0.235	0.092	5.60346e-47	Native	Mbd2
Cpsf7	3.34928e-51	0.28193	0.189	0.062	6.17874e-47	Native	Cpsf7
Zzz3	4.85532e-51	0.316466	0.209	0.074	8.95709e-47	Native	Zzz3
LOC498750	5.21853e-51	0.526948	0.426	0.262	9.62714e-47	Native	LOC498750
Tes	5.64744e-51	0.443637	0.323	0.159	1.04184e-46	Native	Tes
Tbc1d23	6.55964e-51	0.339965	0.218	0.08	1.21012e-46	Native	Tbc1d23
Kmt2a	1.29855e-50	0.285993	0.159	0.047	2.39557e-46	Native	Kmt2a
Mier1	1.69009e-50	0.540775	0.4	0.238	3.11787e-46	Native	Mier1
Slc44a1	2.1296e-50	0.606574	0.53	0.41	3.92869e-46	Native	Slc44a1
Qser1	2.80098e-50	0.39037	0.273	0.12	5.16724e-46	Native	Qser1
Zfc3h1	3.34395e-50	0.30258	0.178	0.057	6.16891e-46	Native	Zfc3h1
Fyco1	3.64594e-50	0.250572	0.167	0.051	6.72603e-46	Native	Fyco1
Smarca5	4.7497e-50	0.494274	0.377	0.213	8.76225e-46	Native	Smarca5
Arhgap29	6.37304e-50	0.53819	0.661	0.596	1.1757e-45	Native	Arhgap29
Adam17	8.99593e-50	0.379164	0.243	0.099	1.65957e-45	Native	Adam17
Phf20l1	1.44797e-49	0.358304	0.23	0.089	2.67121e-45	Native	Phf20l1
Slc43a3	1.46003e-49	0.305612	0.166	0.052	2.69347e-45	Native	Slc43a3
Ano6	1.50985e-49	0.492391	0.367	0.204	2.78536e-45	Native	Ano6
RGD1310587	1.59433e-49	0.455814	0.325	0.159	2.94122e-45	Native	RGD1310587
Gsta6	2.70907e-49	0.25387	0.16	0.048	4.99769e-45	Native	Gsta6
Adgrl4	4.12914e-49	0.477809	0.418	0.246	7.61744e-45	Native	Adgrl4
Mtmr3	7.49768e-49	0.262627	0.152	0.044	1.38317e-44	Native	Mtmr3
Hnrnpu	8.07802e-49	0.489153	0.672	0.659	1.49023e-44	Native	Hnrnpu
Msl1	1.17753e-48	0.399029	0.291	0.137	2.1723e-44	Native	Msl1
Cnot1	3.67151e-48	0.368227	0.276	0.124	6.7732e-44	Native	Cnot1
Mospd1	3.85706e-48	0.419079	0.356	0.191	7.11551e-44	Native	Mospd1
Bicd2	4.4152e-48	0.448952	0.271	0.122	8.14515e-44	Native	Bicd2
Snrnp200	9.40642e-48	0.385357	0.291	0.138	1.7353e-43	Native	Snrnp200
Itm2b	1.0745e-47	0.304515	0.948	0.979	1.98224e-43	Native	Itm2b
Cbll1	1.2978e-47	0.314409	0.243	0.1	2.39419e-43	Native	Cbll1
Golga1	1.53358e-47	0.328973	0.226	0.088	2.82915e-43	Native	Golga1
Specc1	2.03992e-47	0.273627	0.165	0.052	3.76325e-43	Native	Specc1
Ece1	2.10194e-47	0.561422	0.54	0.429	3.87766e-43	Native	Ece1
Ube4a	2.36173e-47	0.313674	0.202	0.073	4.35693e-43	Native	Ube4a
Rfx7	2.69802e-47	0.291593	0.193	0.068	4.97731e-43	Native	Rfx7
Chd3	3.47281e-47	0.255686	0.158	0.048	6.40664e-43	Native	Chd3
Pibf1	4.6371e-47	0.258519	0.156	0.047	8.55452e-43	Native	Pibf1
Tgfb1i1	6.55391e-47	0.256075	0.187	0.064	1.20906e-42	Native	Tgfb1i1
Laptm4a	1.11283e-46	0.323226	0.866	0.918	2.05294e-42	Native	Laptm4a
Tbc1d14	1.28851e-46	0.271904	0.183	0.062	2.37704e-42	Native	Tbc1d14
Pdgfb	1.51028e-46	0.41737	0.252	0.111	2.78616e-42	Native	Pdgfb
Tmtc3	1.91407e-46	0.410123	0.312	0.157	3.53107e-42	Native	Tmtc3
Nfib	2.12301e-46	0.428812	0.286	0.136	3.91652e-42	Native	Nfib
RT1-CE5	3.31743e-46	0.622166	0.433	0.29	6.12e-42	Native	RT1-CE5
Dcaf7	5.87205e-46	0.381164	0.277	0.13	1.08328e-41	Native	Dcaf7
Grap	6.38807e-46	0.464484	0.4	0.235	1.17847e-41	Native	Grap
Trip11	7.09521e-46	0.397565	0.268	0.122	1.30892e-41	Native	Trip11
Rarg	7.63913e-46	0.260512	0.166	0.053	1.40927e-41	Native	Rarg
Wsb1	8.90967e-46	0.395745	0.287	0.135	1.64366e-41	Native	Wsb1
Cyfip1	1.09745e-45	0.519112	0.444	0.296	2.02458e-41	Native	Cyfip1
Rarb	1.39669e-45	0.279757	0.16	0.051	2.57661e-41	Native	Rarb
Tbl1x	1.74132e-45	0.51536	0.401	0.251	3.21239e-41	Native	Tbl1x
Eif2s3y	2.14497e-45	0.393365	0.276	0.124	3.95704e-41	Native	Eif2s3y
Taf7	2.3212e-45	0.410766	0.307	0.152	4.28215e-41	Native	Taf7
Senp6	4.33627e-45	0.499094	0.397	0.248	7.99956e-41	Native	Senp6
Erg	6.78966e-45	0.571365	0.519	0.423	1.25256e-40	Native	Erg
Parp14	7.44724e-45	0.318004	0.194	0.072	1.37387e-40	Native	Parp14
Ppp1r10	1.21299e-44	0.380327	0.257	0.115	2.23773e-40	Native	Ppp1r10
Cdc14a	1.33371e-44	0.254254	0.159	0.051	2.46042e-40	Native	Cdc14a
Ppp4r3a	1.43577e-44	0.340157	0.26	0.116	2.64871e-40	Native	Ppp4r3a
Elf2	1.5027e-44	0.401194	0.337	0.182	2.77219e-40	Native	Elf2
Plekho1	1.94425e-44	0.439483	0.337	0.181	3.58676e-40	Native	Plekho1
Pdcd4	2.27006e-44	0.43869	0.316	0.163	4.1878e-40	Native	Pdcd4
Gnl3l	2.35829e-44	0.39499	0.25	0.111	4.35057e-40	Native	Gnl3l
Smurf2	2.46899e-44	0.530247	0.458	0.325	4.55479e-40	Native	Smurf2
Wls	3.11295e-44	0.368329	0.261	0.119	5.74276e-40	Native	Wls
Tnks1bp1	3.96025e-44	0.369864	0.227	0.095	7.30587e-40	Native	Tnks1bp1
Zcchc7	5.39162e-44	0.374453	0.238	0.102	9.94646e-40	Native	Zcchc7
Ythdc1	7.42968e-44	0.468224	0.317	0.167	1.37063e-39	Native	Ythdc1
Sarnp	1.25976e-43	0.421061	0.685	0.681	2.32401e-39	Native	Sarnp
Nptn	1.35127e-43	0.517201	0.409	0.261	2.49282e-39	Native	Nptn
Dusp7	1.41663e-43	0.251808	0.157	0.05	2.61339e-39	Native	Dusp7
Uba6	1.62363e-43	0.2688	0.159	0.052	2.99527e-39	Native	Uba6
Sh3bp4	2.26953e-43	0.25587	0.159	0.052	4.18684e-39	Native	Sh3bp4
Nbeal1	3.60393e-43	0.304013	0.209	0.082	6.64853e-39	Native	Nbeal1
Calm2.1	4.23771e-43	0.506626	0.668	0.635	7.81773e-39	Native	Calm2.1
Cat	5.20457e-43	0.445012	0.342	0.19	9.6014e-39	Native	Cat
Rcsd1	7.19749e-43	0.518342	0.338	0.189	1.32779e-38	Native	Rcsd1
Msantd4	8.24019e-43	0.313769	0.241	0.104	1.52015e-38	Native	Msantd4
Enpp4	8.27366e-43	0.273804	0.181	0.065	1.52633e-38	Native	Enpp4
Nol11	9.46992e-43	0.333855	0.262	0.118	1.74701e-38	Native	Nol11
Fem1c	9.72364e-43	0.317909	0.198	0.076	1.79382e-38	Native	Fem1c
Dhx15	1.22715e-42	0.473873	0.361	0.208	2.26384e-38	Native	Dhx15
Hist1h1e	1.57763e-42	0.717253	0.402	0.242	2.91041e-38	Native	Hist1h1e
Zfp68	1.60612e-42	0.306948	0.218	0.089	2.96296e-38	Native	Zfp68
Snrpe	1.60842e-42	0.300139	0.869	0.938	2.96722e-38	Native	Snrpe
Usp47	1.76114e-42	0.40264	0.309	0.16	3.24895e-38	Native	Usp47
Tnks2	2.30532e-42	0.281776	0.194	0.073	4.25285e-38	Native	Tnks2
Sun1	2.79913e-42	0.277375	0.172	0.061	5.16383e-38	Native	Sun1
Dnajc7	4.67807e-42	0.45996	0.399	0.245	8.63011e-38	Native	Dnajc7
Mob4	5.6135e-42	0.475625	0.537	0.427	1.03558e-37	Native	Mob4
Esco1	8.65782e-42	0.300328	0.217	0.088	1.59719e-37	Native	Esco1
Cnot4	1.45803e-41	0.415542	0.307	0.158	2.68977e-37	Native	Cnot4
Adgrg6	2.00481e-41	0.788329	0.233	0.109	3.69848e-37	Native	Adgrg6
Hsd17b4	2.2349e-41	0.342257	0.265	0.123	4.12295e-37	Native	Hsd17b4
Amotl2	2.69554e-41	0.522006	0.38	0.238	4.97273e-37	Native	Amotl2
Ppp1r14a	2.71765e-41	0.375823	0.207	0.086	5.01351e-37	Native	Ppp1r14a
Esf1	3.23763e-41	0.580925	0.548	0.46	5.97278e-37	Native	Esf1
Zfp800	3.61519e-41	0.259974	0.195	0.074	6.66929e-37	Native	Zfp800
Sash1	4.1593e-41	0.430362	0.328	0.183	7.67308e-37	Native	Sash1
Copb1	4.31702e-41	0.461776	0.481	0.354	7.96404e-37	Native	Copb1
Ints6	5.13714e-41	0.280762	0.187	0.071	9.47699e-37	Native	Ints6
AABR07035218.1	5.64532e-41	0.482755	0.355	0.207	1.04145e-36	Native	AABR07035218.1
Hexim1	6.30102e-41	0.275784	0.183	0.067	1.16241e-36	Native	Hexim1
Afap1l1	6.43798e-41	0.437272	0.362	0.215	1.18768e-36	Native	Afap1l1
Prpf38b	6.46855e-41	0.494797	0.422	0.286	1.19332e-36	Native	Prpf38b
Crot	1.39599e-40	0.338402	0.256	0.117	2.57532e-36	Native	Crot
Fermt2	1.60785e-40	0.492265	0.622	0.593	2.96617e-36	Native	Fermt2
Fmr1	1.73838e-40	0.33362	0.236	0.104	3.20696e-36	Native	Fmr1
Anxa6	1.85151e-40	0.528222	0.443	0.308	3.41567e-36	Native	Anxa6
Mex3c	3.05226e-40	0.264619	0.183	0.068	5.63082e-36	Native	Mex3c
LOC102547056	5.53249e-40	0.377018	0.222	0.097	1.02063e-35	Native	LOC102547056
Polr2b	1.67709e-39	0.307984	0.228	0.099	3.0939e-35	Native	Polr2b
Ep400	2.03076e-39	0.322894	0.263	0.125	3.74635e-35	Native	Ep400
Cnn3	2.3549e-39	0.41345	0.712	0.717	4.34431e-35	Native	Cnn3
Per3	2.69764e-39	0.26169	0.172	0.063	4.97661e-35	Native	Per3
Rere	2.82787e-39	0.309076	0.221	0.094	5.21685e-35	Native	Rere
Bdp1	3.34639e-39	0.319201	0.234	0.105	6.17342e-35	Native	Bdp1
Zranb2	4.10579e-39	0.492019	0.552	0.458	7.57437e-35	Native	Zranb2
Npat	5.15138e-39	0.267153	0.193	0.076	9.50327e-35	Native	Npat
Ate1	5.1852e-39	0.468778	0.428	0.283	9.56566e-35	Native	Ate1
Dcaf1	9.44118e-39	0.259462	0.165	0.059	1.74171e-34	Native	Dcaf1
Rassf8	1.18904e-38	0.320092	0.179	0.069	2.19354e-34	Native	Rassf8
Golgb1	1.60146e-38	0.431747	0.321	0.18	2.95437e-34	Native	Golgb1
Fam91a1	1.66745e-38	0.302208	0.187	0.074	3.07611e-34	Native	Fam91a1
Rnf145	1.9571e-38	0.384368	0.293	0.152	3.61046e-34	Native	Rnf145
Afdn	2.17671e-38	0.418806	0.354	0.209	4.0156e-34	Native	Afdn
Ccdc80	2.61947e-38	0.298642	0.101	0.026	4.83239e-34	Native	Ccdc80
Nap1l4	2.63234e-38	0.488393	0.573	0.492	4.85615e-34	Native	Nap1l4
Ltbp4	3.06077e-38	0.675875	0.24	0.116	5.64651e-34	Native	Ltbp4
Herc2	3.97397e-38	0.326179	0.233	0.106	7.33118e-34	Native	Herc2
Rab8b	6.62754e-38	0.464597	0.404	0.267	1.22265e-33	Native	Rab8b
Arglu1	7.01016e-38	0.489576	0.523	0.42	1.29323e-33	Native	Arglu1
Map4	8.15587e-38	0.500132	0.449	0.335	1.5046e-33	Native	Map4
Zc3hav1	8.37184e-38	0.332298	0.242	0.113	1.54444e-33	Native	Zc3hav1
Pros1	1.19062e-37	0.29499	0.212	0.091	2.19646e-33	Native	Pros1
Abcb1a	1.36694e-37	0.35995	0.165	0.062	2.52173e-33	Native	Abcb1a
S100a16	4.11266e-37	0.278071	0.857	0.924	7.58703e-33	Native	S100a16
N4bp2l2	4.23456e-37	0.482021	0.473	0.349	7.81191e-33	Native	N4bp2l2
Gabbr1	4.34543e-37	0.415087	0.285	0.15	8.01646e-33	Native	Gabbr1
Notch4	4.34966e-37	0.3259	0.181	0.071	8.02426e-33	Native	Notch4
Usp48	4.84778e-37	0.29943	0.194	0.079	8.94319e-33	Native	Usp48
RT1-S3	6.53523e-37	0.454847	0.395	0.254	1.20562e-32	Native	RT1-S3
Hadha	6.65007e-37	0.452605	0.419	0.285	1.2268e-32	Native	Hadha
Sel1l	9.02469e-37	0.418799	0.305	0.168	1.66487e-32	Native	Sel1l
Ncoa6	9.53148e-37	0.286171	0.181	0.071	1.75837e-32	Native	Ncoa6
Far1	1.76741e-36	0.385237	0.308	0.169	3.26052e-32	Native	Far1
Bcap31	2.11293e-36	0.471063	0.523	0.422	3.89794e-32	Native	Bcap31
RGD1308428	3.36491e-36	0.398559	0.316	0.178	6.20759e-32	Native	RGD1308428
Chmp3	4.71394e-36	0.30554	0.222	0.099	8.69627e-32	Native	Chmp3
Hnrnpf	5.31533e-36	0.319609	0.83	0.899	9.80571e-32	Native	Hnrnpf
Dicer1	7.70298e-36	0.357135	0.232	0.108	1.42104e-31	Native	Dicer1
Gda	8.19801e-36	0.532323	0.372	0.241	1.51237e-31	Native	Gda
Akap11	9.64255e-36	0.284754	0.203	0.086	1.77886e-31	Native	Akap11
Foxp1	1.07903e-35	0.484131	0.443	0.325	1.99059e-31	Native	Foxp1
Kif1b	1.52752e-35	0.447608	0.389	0.261	2.81796e-31	Native	Kif1b
Rbm6	1.98135e-35	0.325063	0.224	0.103	3.65519e-31	Native	Rbm6
Ganab	2.12232e-35	0.404353	0.343	0.206	3.91525e-31	Native	Ganab
Mmp2	2.66316e-35	0.432173	0.317	0.181	4.913e-31	Native	Mmp2
Pxdc1	2.74414e-35	0.638403	0.499	0.413	5.0624e-31	Native	Pxdc1
Slc9a3r2	2.90359e-35	0.483946	0.692	0.718	5.35655e-31	Native	Slc9a3r2
Nrn1	4.30901e-35	0.250554	0.123	0.039	7.94925e-31	Native	Nrn1
Cmtm6	5.52211e-35	0.406425	0.292	0.159	1.01872e-30	Native	Cmtm6
Il6st	6.21373e-35	0.257981	0.17	0.065	1.14631e-30	Native	Il6st
Ifnar2	8.26337e-35	0.330442	0.209	0.094	1.52443e-30	Native	Ifnar2
Fhod1	8.40856e-35	0.299537	0.184	0.076	1.55121e-30	Native	Fhod1
Ctr9	2.27271e-34	0.413539	0.33	0.197	4.19269e-30	Native	Ctr9
Brox	2.63981e-34	0.338675	0.261	0.133	4.86991e-30	Native	Brox
Gtf2b	3.52218e-34	0.290067	0.236	0.112	6.49772e-30	Native	Gtf2b
Trak2	3.85929e-34	0.262585	0.194	0.083	7.11962e-30	Native	Trak2
Clstn1	4.49353e-34	0.351316	0.274	0.143	8.28967e-30	Native	Clstn1
Sfpq	4.60608e-34	0.427581	0.464	0.348	8.49729e-30	Native	Sfpq
AABR07040855.1	5.50268e-34	0.392779	0.215	0.099	1.01513e-29	Native	AABR07040855.1
Zc3h18	5.80126e-34	0.284975	0.193	0.082	1.07022e-29	Native	Zc3h18
Gimap5	5.95096e-34	0.453226	0.527	0.442	1.09783e-29	Native	Gimap5
Zc3h11a	7.06183e-34	0.277056	0.197	0.084	1.30277e-29	Native	Zc3h11a
Fbxo3	8.17122e-34	0.32422	0.225	0.105	1.50743e-29	Native	Fbxo3
Cpne3	8.20495e-34	0.364759	0.302	0.167	1.51365e-29	Native	Cpne3
Leprot	1.36396e-33	0.479416	0.531	0.461	2.51623e-29	Native	Leprot
Tmem185a	1.39844e-33	0.258873	0.194	0.083	2.57984e-29	Native	Tmem185a
Api5	1.76962e-33	0.416381	0.358	0.226	3.2646e-29	Native	Api5
Nck1	2.24754e-33	0.547238	0.45	0.345	4.14627e-29	Native	Nck1
Klhl5	2.52089e-33	0.270954	0.194	0.084	4.65054e-29	Native	Klhl5
Cdk13	3.53736e-33	0.260223	0.182	0.075	6.52571e-29	Native	Cdk13
Hnrnpk	3.75092e-33	0.413189	0.674	0.686	6.91969e-29	Native	Hnrnpk
Ifi30	4.6221e-33	0.346136	0.266	0.14	8.52684e-29	Native	Ifi30
Rai14	5.57142e-33	0.427449	0.335	0.205	1.02782e-28	Native	Rai14
Supt16h	1.35438e-32	0.421898	0.333	0.204	2.49856e-28	Native	Supt16h
Amd1	1.53322e-32	0.996523	0.46	0.369	2.82848e-28	Native	Amd1
Mfap1a	1.76322e-32	0.378704	0.312	0.182	3.25279e-28	Native	Mfap1a
Tgs1	2.09066e-32	0.29401	0.224	0.106	3.85685e-28	Native	Tgs1
Ube2r2	3.30366e-32	0.423451	0.383	0.26	6.0946e-28	Native	Ube2r2
Optn	3.73843e-32	0.268607	0.162	0.065	6.89665e-28	Native	Optn
Zmynd8	4.15169e-32	0.343398	0.242	0.122	7.65904e-28	Native	Zmynd8
Uaca	6.723e-32	0.504376	0.417	0.313	1.24026e-27	Native	Uaca
Ppil4	6.74371e-32	0.314757	0.277	0.149	1.24408e-27	Native	Ppil4
Clip1	6.78608e-32	0.374434	0.263	0.14	1.2519e-27	Native	Clip1
Rell1	6.89473e-32	0.416929	0.278	0.155	1.27194e-27	Native	Rell1
Amn1	7.00205e-32	0.265965	0.188	0.082	1.29174e-27	Native	Amn1
U2surp	8.11912e-32	0.476298	0.474	0.379	1.49781e-27	Native	U2surp
Iws1	1.0554e-31	0.292402	0.237	0.117	1.947e-27	Native	Iws1
Rnf111	1.85327e-31	0.348175	0.273	0.147	3.41892e-27	Native	Rnf111
Kif13a	3.89531e-31	0.384784	0.301	0.172	7.18606e-27	Native	Kif13a
LOC500584	4.065e-31	0.253935	0.198	0.089	7.4991e-27	Native	LOC500584
Cept1	4.96584e-31	0.295838	0.235	0.116	9.16099e-27	Native	Cept1
Etfbkmt	5.69245e-31	0.252142	0.172	0.072	1.05014e-26	Native	Etfbkmt
Pten	6.90802e-31	0.294571	0.23	0.113	1.27439e-26	Native	Pten
Shroom2	6.95382e-31	0.264848	0.173	0.073	1.28284e-26	Native	Shroom2
Isg15	8.07306e-31	0.323158	0.159	0.063	1.48932e-26	Native	Isg15
Oga	1.53303e-30	0.276281	0.201	0.092	2.82813e-26	Native	Oga
Zmym5	1.74739e-30	0.371491	0.316	0.189	3.22359e-26	Native	Zmym5
Chd2	2.60186e-30	0.424269	0.296	0.174	4.79992e-26	Native	Chd2
Usp46	2.91193e-30	0.302551	0.185	0.082	5.37192e-26	Native	Usp46
Maoa	3.22744e-30	0.331854	0.255	0.134	5.95398e-26	Native	Maoa
Lims1	3.54786e-30	0.285428	0.218	0.106	6.54509e-26	Native	Lims1
Rdx	4.08697e-30	0.515046	0.531	0.473	7.53964e-26	Native	Rdx
Ppp2cb	6.84483e-30	0.366048	0.279	0.158	1.26273e-25	Native	Ppp2cb
Tmem254	8.02943e-30	0.400702	0.319	0.193	1.48127e-25	Native	Tmem254
Tacc1	8.97382e-30	0.407677	0.321	0.2	1.65549e-25	Native	Tacc1
Krit1	1.32224e-29	0.278993	0.213	0.103	2.43927e-25	Native	Krit1
Washc2c	1.79464e-29	0.33532	0.254	0.136	3.31076e-25	Native	Washc2c
Gabpa	1.99415e-29	0.258485	0.2	0.092	3.67882e-25	Native	Gabpa
Ankrd17	2.31152e-29	0.426024	0.378	0.266	4.26429e-25	Native	Ankrd17
Thra	2.79877e-29	0.373454	0.319	0.196	5.16318e-25	Native	Thra
Eif4g3	3.43241e-29	0.323147	0.244	0.129	6.3321e-25	Native	Eif4g3
Gpbp1	5.89232e-29	0.414108	0.411	0.302	1.08702e-24	Native	Gpbp1
Gxylt1	6.1742e-29	0.336171	0.254	0.137	1.13902e-24	Native	Gxylt1
Copa	7.35947e-29	0.384117	0.345	0.224	1.35768e-24	Native	Copa
Abcd3	8.05749e-29	0.349261	0.27	0.15	1.48645e-24	Native	Abcd3
Akap2	8.42305e-29	0.434877	0.385	0.271	1.55388e-24	Native	Akap2
Gpd2	1.39683e-28	0.367695	0.293	0.172	2.57687e-24	Native	Gpd2
Atp2b1	3.43197e-28	0.510632	0.468	0.382	6.3313e-24	Native	Atp2b1
Cmtm8	3.48666e-28	0.363441	0.3	0.178	6.43218e-24	Native	Cmtm8
Tpr	4.14131e-28	0.467292	0.591	0.606	7.63988e-24	Native	Tpr
St3gal2	4.68501e-28	0.411901	0.303	0.184	8.64291e-24	Native	St3gal2
Ankhd1	6.28865e-28	0.353924	0.303	0.183	1.16013e-23	Native	Ankhd1
Tmem50a	7.0468e-28	0.418518	0.622	0.614	1.29999e-23	Native	Tmem50a
Mpp5	8.33547e-28	0.333076	0.269	0.154	1.53773e-23	Native	Mpp5
Snx4	1.00413e-27	0.293756	0.228	0.118	1.85242e-23	Native	Snx4
Lgalsl	1.2573e-27	0.320195	0.243	0.131	2.31947e-23	Native	Lgalsl
Rnf13	1.51331e-27	0.360106	0.315	0.196	2.79175e-23	Native	Rnf13
Ddx17	2.65072e-27	0.428692	0.381	0.272	4.89004e-23	Native	Ddx17
Nasp	3.00439e-27	0.509364	0.46	0.366	5.5425e-23	Native	Nasp
Plcg1	3.03992e-27	0.307478	0.276	0.158	5.60804e-23	Native	Plcg1
Smim15	3.33773e-27	0.41274	0.435	0.331	6.15745e-23	Native	Smim15
Ptms	3.44225e-27	0.403889	0.644	0.67	6.35027e-23	Native	Ptms
Rab13	4.43338e-27	0.460147	0.49	0.42	8.1787e-23	Native	Rab13
Grb10	4.86363e-27	0.426651	0.359	0.247	8.97242e-23	Native	Grb10
Btg1	5.40729e-27	0.382172	0.46	0.351	9.97537e-23	Native	Btg1
Dusp6	5.68553e-27	0.563849	0.495	0.438	1.04887e-22	Native	Dusp6
Cops2	1.03496e-26	0.420184	0.481	0.396	1.9093e-22	Native	Cops2
Rad21	1.07187e-26	0.429465	0.39	0.28	1.97739e-22	Native	Rad21
Psme1	1.10545e-26	0.339784	0.731	0.783	2.03933e-22	Native	Psme1
2021-09-02	1.64783e-26	0.407134	0.646	0.676	3.03992e-22	Native	2021-09-02
Rab5b	1.81834e-26	0.35396	0.274	0.161	3.35448e-22	Native	Rab5b
Meis2	2.03461e-26	0.346298	0.268	0.155	3.75346e-22	Native	Meis2
Tmem109	2.41304e-26	0.43552	0.447	0.351	4.45157e-22	Native	Tmem109
Uhrf2	2.56013e-26	0.28589	0.219	0.113	4.72293e-22	Native	Uhrf2
Tm9sf2	3.4151e-26	0.381396	0.375	0.266	6.30018e-22	Native	Tm9sf2
Git2	3.72858e-26	0.354387	0.301	0.185	6.87849e-22	Native	Git2
Tra2a	3.78868e-26	0.363364	0.305	0.189	6.98935e-22	Native	Tra2a
Stxbp5	4.75445e-26	0.268529	0.202	0.101	8.77101e-22	Native	Stxbp5
Diaph1	6.26164e-26	0.287517	0.231	0.122	1.15515e-21	Native	Diaph1
Khdc4	9.09462e-26	0.280334	0.212	0.108	1.67778e-21	Native	Khdc4
Rbpj	1.16626e-25	0.268937	0.208	0.106	2.15152e-21	Native	Rbpj
Rdm1	1.63679e-25	0.443668	0.343	0.235	3.01955e-21	Native	Rdm1
Usp15	2.03779e-25	0.356198	0.306	0.193	3.75931e-21	Native	Usp15
Fnbp4	2.16075e-25	0.320141	0.201	0.102	3.98615e-21	Native	Fnbp4
Itsn2	4.03512e-25	0.376958	0.313	0.201	7.44398e-21	Native	Itsn2
Pqlc1	4.08086e-25	0.415776	0.404	0.301	7.52837e-21	Native	Pqlc1
Scaf11	4.22462e-25	0.409845	0.356	0.251	7.79358e-21	Native	Scaf11
Thrap3	6.11708e-25	0.424517	0.395	0.293	1.12848e-20	Native	Thrap3
Csnk2a1	6.38947e-25	0.416373	0.454	0.366	1.17873e-20	Native	Csnk2a1
Cyba	9.70295e-25	0.397308	0.465	0.365	1.79e-20	Native	Cyba
Hmgxb4	9.97566e-25	0.254522	0.196	0.097	1.84031e-20	Native	Hmgxb4
Tnpo1	1.19893e-24	0.328775	0.267	0.159	2.21178e-20	Native	Tnpo1
Rara	1.31664e-24	0.410159	0.374	0.27	2.42893e-20	Native	Rara
Hist1h1c	1.33822e-24	0.27995	0.156	0.07	2.46874e-20	Native	Hist1h1c
Foxo1	1.76866e-24	0.252276	0.211	0.11	3.26283e-20	Native	Foxo1
Rgl1	1.97423e-24	0.266673	0.163	0.075	3.64206e-20	Native	Rgl1
Gcc2	2.08864e-24	0.390606	0.294	0.183	3.85312e-20	Native	Gcc2
Efna1	5.2335e-24	0.444698	0.402	0.302	9.65476e-20	Native	Efna1
Xrn2	8.33066e-24	0.408518	0.451	0.368	1.53684e-19	Native	Xrn2
Ecpas	1.13635e-23	0.256208	0.204	0.105	2.09635e-19	Native	Ecpas
Ube4b	1.26853e-23	0.266461	0.191	0.096	2.34019e-19	Native	Ube4b
Gtf2a1	1.38229e-23	0.310721	0.226	0.124	2.55006e-19	Native	Gtf2a1
Pcdh19	1.97362e-23	0.281784	0.179	0.088	3.64093e-19	Native	Pcdh19
Fosb	2.30247e-23	0.401745	0.153	0.07	4.24759e-19	Native	Fosb
Pbx3	2.62758e-23	0.280696	0.211	0.113	4.84736e-19	Native	Pbx3
Phip	3.23231e-23	0.331345	0.286	0.18	5.96296e-19	Native	Phip
Bbs7	5.06786e-23	0.282783	0.214	0.116	9.34919e-19	Native	Bbs7
Gkap1	5.4709e-23	0.407782	0.342	0.237	1.00927e-18	Native	Gkap1
Wasl	5.47888e-23	0.355917	0.345	0.242	1.01074e-18	Native	Wasl
LOC103693430	6.23754e-23	0.401599	0.555	0.525	1.1507e-18	Native	LOC103693430
Cebpd	1.01877e-22	0.268472	0.243	0.137	1.87942e-18	Native	Cebpd
Zdhhc9	1.40018e-22	0.291004	0.233	0.133	2.58306e-18	Native	Zdhhc9
Stat6	1.44401e-22	0.309444	0.291	0.186	2.66391e-18	Native	Stat6
Resf1	2.54546e-22	0.478532	0.456	0.398	4.69587e-18	Native	Resf1
Cldnd1	2.55247e-22	0.357993	0.37	0.269	4.70879e-18	Native	Cldnd1
Paip2	3.17129e-22	0.364806	0.597	0.603	5.8504e-18	Native	Paip2
Eml4	3.39918e-22	0.365717	0.334	0.233	6.27081e-18	Native	Eml4
Tdg	3.65914e-22	0.279955	0.217	0.12	6.75037e-18	Native	Tdg
Elf1	4.46198e-22	0.305944	0.227	0.128	8.23147e-18	Native	Elf1
Furin	6.8335e-22	0.270502	0.201	0.107	1.26064e-17	Native	Furin
Rnf146	7.31269e-22	0.383784	0.349	0.246	1.34904e-17	Native	Rnf146
RGD1565641	8.74273e-22	0.367186	0.366	0.262	1.61286e-17	Native	RGD1565641
Tpcn1	1.23659e-21	0.262321	0.145	0.067	2.28127e-17	Native	Tpcn1
Plpp1	1.29853e-21	0.438112	0.405	0.324	2.39552e-17	Native	Plpp1
Il4r	1.4203e-21	0.373824	0.336	0.239	2.62017e-17	Native	Il4r
Jag1	1.48257e-21	0.416902	0.297	0.195	2.73505e-17	Native	Jag1
Dhrs1	1.5946e-21	0.268835	0.194	0.102	2.94173e-17	Native	Dhrs1
Tead4	2.16046e-21	0.263472	0.198	0.107	3.98562e-17	Native	Tead4
Chmp5	2.29109e-21	0.331402	0.665	0.724	4.22661e-17	Native	Chmp5
Stxbp3	2.65032e-21	0.27173	0.197	0.104	4.88931e-17	Native	Stxbp3
AABR07039356.2	4.1943e-21	0.533465	0.26	0.175	7.73764e-17	Native	AABR07039356.2
Ahnak	5.80333e-21	0.42806	0.566	0.565	1.0706e-16	Native	Ahnak
Ccar1	5.9649e-21	0.393186	0.37	0.282	1.1004e-16	Native	Ccar1
Dpf2	6.21731e-21	0.30796	0.327	0.225	1.14697e-16	Native	Dpf2
Btg2	7.15622e-21	0.520532	0.564	0.567	1.32018e-16	Native	Btg2
Acap2	7.80549e-21	0.264328	0.184	0.096	1.43996e-16	Native	Acap2
Crem	8.24391e-21	0.331946	0.313	0.211	1.52084e-16	Native	Crem
Erc1	8.7037e-21	0.252795	0.187	0.098	1.60566e-16	Native	Erc1
Sgce	1.20201e-20	0.349929	0.359	0.263	2.21747e-16	Native	Sgce
Gnpda2	1.4038e-20	0.325563	0.316	0.216	2.58972e-16	Native	Gnpda2
Atp2a2	1.58654e-20	0.414047	0.379	0.291	2.92684e-16	Native	Atp2a2
Rfc1	1.58922e-20	0.35524	0.339	0.242	2.9318e-16	Native	Rfc1
Snx6	1.93176e-20	0.423686	0.524	0.49	3.56371e-16	Native	Snx6
Jam2	2.0167e-20	0.519802	0.435	0.376	3.7204e-16	Native	Jam2
Creb5	2.19493e-20	0.270469	0.181	0.095	4.0492e-16	Native	Creb5
Baz1b	2.22948e-20	0.321361	0.292	0.192	4.11294e-16	Native	Baz1b
Ncoa4	2.54483e-20	0.317923	0.27	0.171	4.6947e-16	Native	Ncoa4
Setd5	2.814e-20	0.314029	0.282	0.182	5.19127e-16	Native	Setd5
Sec14l1	3.93844e-20	0.439563	0.361	0.277	7.26564e-16	Native	Sec14l1
Ckap5	4.20189e-20	0.337111	0.228	0.135	7.75165e-16	Native	Ckap5
Fundc1	5.13623e-20	0.303295	0.267	0.167	9.47532e-16	Native	Fundc1
Utp14a	5.62267e-20	0.289009	0.264	0.165	1.03727e-15	Native	Utp14a
Ctbs	5.68449e-20	0.332107	0.319	0.221	1.04867e-15	Native	Ctbs
Tpm4	9.07179e-20	0.390586	0.396	0.308	1.67356e-15	Native	Tpm4
Ppp1r15b	1.63315e-19	0.276623	0.255	0.158	3.01283e-15	Native	Ppp1r15b
Mmrn2	1.7396e-19	0.451163	0.389	0.322	3.20921e-15	Native	Mmrn2
Pik3c2a	2.02465e-19	0.338003	0.3	0.205	3.73507e-15	Native	Pik3c2a
Siah1	2.45869e-19	0.280526	0.24	0.144	4.53579e-15	Native	Siah1
Ctcf	3.52711e-19	0.349911	0.391	0.303	6.50681e-15	Native	Ctcf
Ccdc127	3.74583e-19	0.296763	0.257	0.162	6.91031e-15	Native	Ccdc127
Supt6h	3.9653e-19	0.306281	0.273	0.178	7.31519e-15	Native	Supt6h
Gabarapl2	4.75119e-19	0.328632	0.629	0.65	8.76499e-15	Native	Gabarapl2
Cetn2	5.25363e-19	0.3801	0.467	0.417	9.69189e-15	Native	Cetn2
Kpna1	6.17159e-19	0.266778	0.244	0.148	1.13854e-14	Native	Kpna1
Tceal8	1.05945e-18	0.34844	0.598	0.612	1.95446e-14	Native	Tceal8
Ppih	1.16197e-18	0.261892	0.229	0.136	2.14361e-14	Native	Ppih
Fxr1	1.33662e-18	0.333506	0.366	0.278	2.4658e-14	Native	Fxr1
Psenen	1.42617e-18	0.380116	0.469	0.408	2.63101e-14	Native	Psenen
Idh1	1.61622e-18	0.274357	0.254	0.16	2.98161e-14	Native	Idh1
Rab2b	2.31618e-18	0.339179	0.345	0.251	4.27289e-14	Native	Rab2b
Cdk11b	2.75591e-18	0.341424	0.357	0.269	5.0841e-14	Native	Cdk11b
Gdi1	3.46214e-18	0.360465	0.384	0.297	6.38695e-14	Native	Gdi1
Scfd1	8.43519e-18	0.323708	0.322	0.23	1.55612e-13	Native	Scfd1
Nbr1	1.04283e-17	0.297456	0.252	0.162	1.92381e-13	Native	Nbr1
Ufl1	1.12734e-17	0.318943	0.289	0.2	2.07972e-13	Native	Ufl1
Usp25	1.50981e-17	0.260225	0.213	0.126	2.7853e-13	Native	Usp25
Topors	1.52222e-17	0.320203	0.261	0.171	2.8082e-13	Native	Topors
AABR07002683.1	1.67334e-17	0.330328	0.337	0.256	3.08698e-13	Native	AABR07002683.1
Oxr1	1.81733e-17	0.319227	0.263	0.174	3.35262e-13	Native	Oxr1
Lmf2	2.31122e-17	0.314175	0.282	0.191	4.26374e-13	Native	Lmf2
AABR07031491.2	2.36728e-17	0.263722	0.257	0.165	4.36716e-13	Native	AABR07031491.2
Selenok	2.7371e-17	0.282661	0.68	0.749	5.04941e-13	Native	Selenok
Cenpc	2.77398e-17	0.287065	0.224	0.137	5.11743e-13	Native	Cenpc
Apol3	2.80761e-17	0.362125	0.507	0.479	5.17948e-13	Native	Apol3
Faf2	2.85933e-17	0.278583	0.277	0.184	5.27489e-13	Native	Faf2
Ssr3	3.20702e-17	0.332999	0.588	0.601	5.91631e-13	Native	Ssr3
Mrpl33	3.59869e-17	0.324526	0.336	0.252	6.63887e-13	Native	Mrpl33
Ahcyl1	3.96844e-17	0.252117	0.235	0.147	7.32098e-13	Native	Ahcyl1
Gon4l	3.97608e-17	0.255096	0.214	0.129	7.33508e-13	Native	Gon4l
Rsrc2	4.62658e-17	0.367223	0.531	0.513	8.53511e-13	Native	Rsrc2
Ifitm2	6.5243e-17	0.267313	0.834	0.924	1.2036e-12	Native	Ifitm2
LOC100362980	8.04011e-17	0.369122	0.411	0.344	1.48324e-12	Native	LOC100362980
Dennd5a	8.17585e-17	0.319817	0.328	0.242	1.50828e-12	Native	Dennd5a
Slmap	8.81237e-17	0.274641	0.203	0.121	1.62571e-12	Native	Slmap
Tmpo	9.61396e-17	0.421138	0.39	0.321	1.77358e-12	Native	Tmpo
Capza2	1.50239e-16	0.252104	0.725	0.821	2.7716e-12	Native	Capza2
Ermp1	1.51117e-16	0.352271	0.294	0.209	2.7878e-12	Native	Ermp1
Frg1	2.04993e-16	0.351281	0.413	0.349	3.7817e-12	Native	Frg1
Ccdc186	2.28205e-16	0.263218	0.229	0.143	4.20993e-12	Native	Ccdc186
Dnttip2	3.05189e-16	0.327897	0.344	0.262	5.63012e-12	Native	Dnttip2
Dync1li2	4.62009e-16	0.313738	0.345	0.263	8.52315e-12	Native	Dync1li2
Efr3a	5.71199e-16	0.325989	0.306	0.226	1.05375e-11	Native	Efr3a
Smagp	6.63427e-16	0.383841	0.367	0.302	1.22389e-11	Native	Smagp
Tpp2	8.17547e-16	0.274043	0.26	0.174	1.50821e-11	Native	Tpp2
Bcl6b	9.31674e-16	0.373782	0.361	0.281	1.71875e-11	Native	Bcl6b
Uggt1	2.19629e-15	0.305161	0.26	0.176	4.05171e-11	Native	Uggt1
Cald1	2.35326e-15	0.41845	0.602	0.653	4.3413e-11	Native	Cald1
Cdk17	2.69593e-15	0.32527	0.267	0.184	4.97345e-11	Native	Cdk17
Mprip	2.70729e-15	0.335529	0.296	0.217	4.9944e-11	Native	Mprip
Laptm4b	2.82456e-15	0.355373	0.38	0.316	5.21075e-11	Native	Laptm4b
Flna	3.50395e-15	0.355469	0.392	0.333	6.46408e-11	Native	Flna
Stat3	3.71182e-15	0.309703	0.353	0.275	6.84756e-11	Native	Stat3
Igbp1	3.95467e-15	0.267341	0.276	0.191	7.29558e-11	Native	Igbp1
Glyr1	4.41268e-15	0.308981	0.308	0.228	8.14052e-11	Native	Glyr1
Plec	4.79572e-15	0.348553	0.525	0.526	8.84715e-11	Native	Plec
Tmem33	4.95186e-15	0.272045	0.244	0.162	9.13519e-11	Native	Tmem33
Slc38a2	1.18835e-14	0.446696	0.489	0.485	2.19226e-10	Native	Slc38a2
Cebpz	1.7855e-14	0.355174	0.446	0.4	3.29389e-10	Native	Cebpz
Lrrc8c	1.98239e-14	0.300996	0.259	0.18	3.65711e-10	Native	Lrrc8c
Rab9a	2.52279e-14	0.315095	0.367	0.292	4.65404e-10	Native	Rab9a
Nudt4	3.4719e-14	0.356378	0.577	0.623	6.40496e-10	Native	Nudt4
Xpo1	4.67868e-14	0.309973	0.264	0.187	8.63123e-10	Native	Xpo1
Ube2q1	5.11017e-14	0.254484	0.247	0.169	9.42724e-10	Native	Ube2q1
Appbp2	7.13866e-14	0.259796	0.245	0.165	1.31694e-09	Native	Appbp2
Mecom	7.32423e-14	0.516447	0.213	0.147	1.35117e-09	Native	Mecom
Hist1h1b	7.99239e-14	0.619358	0.194	0.124	1.47444e-09	Native	Hist1h1b
Acin1	1.15475e-13	0.33077	0.375	0.313	2.13029e-09	Native	Acin1
Kpnb1	1.26937e-13	0.400594	0.467	0.447	2.34174e-09	Native	Kpnb1
Ppp4r2	1.38063e-13	0.308459	0.324	0.25	2.54699e-09	Native	Ppp4r2
Hif1a	1.706e-13	0.255808	0.226	0.15	3.14723e-09	Native	Hif1a
Map3k3	1.74652e-13	0.315975	0.291	0.219	3.22198e-09	Native	Map3k3
Tln1	1.8025e-13	0.309617	0.628	0.691	3.32524e-09	Native	Tln1
Zcchc9	2.00507e-13	0.261597	0.242	0.164	3.69896e-09	Native	Zcchc9
LOC100909712	2.08583e-13	0.311688	0.308	0.231	3.84795e-09	Native	LOC100909712
Tcerg1	2.15864e-13	0.354588	0.399	0.351	3.98226e-09	Native	Tcerg1
Itm2c	2.74646e-13	0.346285	0.333	0.261	5.06667e-09	Native	Itm2c
Mxd4	2.78747e-13	0.319843	0.39	0.323	5.14232e-09	Native	Mxd4
Ankrd50	3.2229e-13	0.315779	0.374	0.309	5.9456e-09	Native	Ankrd50
Pola1	3.27349e-13	0.271462	0.179	0.109	6.03894e-09	Native	Pola1
Wdr55	4.26549e-13	0.328202	0.488	0.479	7.86898e-09	Native	Wdr55
Serinc3	5.04697e-13	0.331323	0.588	0.613	9.31065e-09	Native	Serinc3
Upf3b	6.89085e-13	0.33158	0.325	0.256	1.27122e-08	Native	Upf3b
Wipi1	7.32365e-13	0.264936	0.214	0.141	1.35107e-08	Native	Wipi1
Phc2	7.38414e-13	0.273129	0.246	0.171	1.36223e-08	Native	Phc2
Efcab14	7.56509e-13	0.322072	0.282	0.21	1.39561e-08	Native	Efcab14
Eif1b	7.92176e-13	0.322872	0.5	0.479	1.46141e-08	Native	Eif1b
Zfp91	1.10565e-12	0.346467	0.407	0.365	2.0397e-08	Native	Zfp91
Prrc2a	1.1764e-12	0.260213	0.259	0.184	2.17022e-08	Native	Prrc2a
Rassf1	1.21823e-12	0.255107	0.245	0.17	2.24739e-08	Native	Rassf1
Pnrc2	1.47177e-12	0.334904	0.528	0.535	2.71512e-08	Native	Pnrc2
Hnrnpm	2.75976e-12	0.262558	0.259	0.186	5.0912e-08	Native	Hnrnpm
Arih1	2.83344e-12	0.273946	0.228	0.155	5.22713e-08	Native	Arih1
Ist1	3.12734e-12	0.29252	0.274	0.205	5.76932e-08	Native	Ist1
Tm9sf4	3.7362e-12	0.283639	0.273	0.203	6.89254e-08	Native	Tm9sf4
Psmg2	4.2777e-12	0.30896	0.334	0.267	7.89151e-08	Native	Psmg2
Ctsa	5.7847e-12	0.291556	0.523	0.513	1.06716e-07	Native	Ctsa
Gm2a	8.46881e-12	0.283278	0.289	0.219	1.56233e-07	Native	Gm2a
Luc7l2	1.98425e-11	0.33509	0.35	0.296	3.66054e-07	Native	Luc7l2
Cep290	2.5138e-11	0.316549	0.217	0.152	4.63746e-07	Native	Cep290
Plk2	3.12124e-11	0.461359	0.514	0.54	5.75806e-07	Native	Plk2
C1d	3.33467e-11	0.303653	0.476	0.459	6.1518e-07	Native	C1d
Emc3	3.47124e-11	0.314881	0.39	0.344	6.40375e-07	Native	Emc3
Fis1	5.67676e-11	0.286593	0.528	0.541	1.04725e-06	Native	Fis1
Sdf2	5.85991e-11	0.302928	0.455	0.428	1.08104e-06	Native	Sdf2
Prkra	7.02207e-11	0.263805	0.287	0.221	1.29543e-06	Native	Prkra
Cdk2ap1	7.12197e-11	0.281598	0.371	0.323	1.31386e-06	Native	Cdk2ap1
Stim2	1.01301e-10	0.307317	0.287	0.227	1.8688e-06	Native	Stim2
Nono	1.23876e-10	0.267512	0.634	0.71	2.28526e-06	Native	Nono
Fyn	1.2611e-10	0.32592	0.455	0.446	2.32648e-06	Native	Fyn
Kif11	1.52253e-10	0.281359	0.127	0.075	2.80877e-06	Native	Kif11
LOC108348078.1	1.68788e-10	0.259274	0.242	0.176	3.1138e-06	Native	LOC108348078.1
Hmgn2	2.51239e-10	0.427267	0.687	0.753	4.63486e-06	Native	Hmgn2
Map1lc3a	2.79223e-10	0.285209	0.598	0.638	5.15111e-06	Native	Map1lc3a
Ccdc25	3.81404e-10	0.311912	0.328	0.271	7.03614e-06	Native	Ccdc25
Ncstn	4.96725e-10	0.268236	0.299	0.237	9.16358e-06	Native	Ncstn
Abhd17b	5.33045e-10	0.302397	0.356	0.315	9.83361e-06	Native	Abhd17b
Ccdc90b	8.81696e-10	0.260769	0.295	0.233	1.62655e-05	Native	Ccdc90b
Tf	9.9443e-10	0.251844	0.181	0.122	1.83453e-05	Native	Tf
Vcan	1.05231e-09	0.293136	0.133	0.082	1.9413e-05	Native	Vcan
Ubap2l	1.5929e-09	0.29739	0.383	0.346	2.93858e-05	Native	Ubap2l
Slc12a2	1.87037e-09	0.380209	0.275	0.223	3.45046e-05	Native	Slc12a2
Psmb10	1.95793e-09	0.279015	0.321	0.267	3.612e-05	Native	Psmb10
Ubtf	2.07226e-09	0.28313	0.332	0.285	3.82291e-05	Native	Ubtf
Htatsf1	2.36134e-09	0.251179	0.31	0.252	4.3562e-05	Native	Htatsf1
Clec1a	2.36302e-09	0.353172	0.681	0.81	4.3593e-05	Native	Clec1a
Cir1	2.43217e-09	0.329975	0.414	0.384	4.48686e-05	Native	Cir1
Nsa2	2.45495e-09	0.321408	0.579	0.648	4.52888e-05	Native	Nsa2
Smc5	2.58941e-09	0.267937	0.266	0.207	4.77694e-05	Native	Smc5
Flnb	2.67198e-09	0.292929	0.332	0.288	4.92927e-05	Native	Flnb
Camk2d	3.07153e-09	0.256775	0.198	0.141	5.66636e-05	Native	Camk2d
Pafah1b1	4.08065e-09	0.269096	0.613	0.681	7.52797e-05	Native	Pafah1b1
Camk2g	4.5753e-09	0.273321	0.254	0.195	8.44052e-05	Native	Camk2g
Dnmt1	4.61507e-09	0.296874	0.259	0.202	8.51388e-05	Native	Dnmt1
Eif3a	4.63956e-09	0.270799	0.666	0.796	8.55905e-05	Native	Eif3a
Ivns1abp	5.92662e-09	0.355691	0.339	0.292	0.000109334	Native	Ivns1abp
Rap1a	6.4657e-09	0.252523	0.701	0.803	0.000119279	Native	Rap1a
Eid1	6.76432e-09	0.277729	0.571	0.635	0.000124788	Native	Eid1
Ech1	7.30512e-09	0.319602	0.416	0.388	0.000134765	Native	Ech1
Sumo4	8.82618e-09	0.285073	0.506	0.528	0.000162825	Native	Sumo4
Aamp	1.46178e-08	0.288936	0.491	0.489	0.000269669	Native	Aamp
Anxa11	1.64657e-08	0.273276	0.408	0.39	0.00030376	Native	Anxa11
Ptpn12	1.82706e-08	0.288746	0.391	0.358	0.000337056	Native	Ptpn12
Ppig	2.0114e-08	0.298994	0.577	0.659	0.000371063	Native	Ppig
N4bp1	2.03365e-08	0.307742	0.353	0.311	0.000375168	Native	N4bp1
Taf1d	2.35942e-08	0.336113	0.391	0.358	0.000435265	Native	Taf1d
Rad50	2.39042e-08	0.281908	0.252	0.2	0.000440985	Native	Rad50
Tmem59	3.97537e-08	0.262049	0.606	0.675	0.000733377	Native	Tmem59
Hnrnpul1	4.77131e-08	0.268055	0.369	0.342	0.000880211	Native	Hnrnpul1
Lsm8	5.25633e-08	0.252235	0.54	0.558	0.000969688	Native	Lsm8
Glod4	5.29981e-08	0.267318	0.542	0.574	0.000977709	Native	Glod4
Vps35	5.60663e-08	0.287769	0.447	0.454	0.00103431	Native	Vps35
Ube3a	5.65141e-08	0.277257	0.285	0.234	0.00104257	Native	Ube3a
Top1	6.26541e-08	0.284894	0.367	0.33	0.00115584	Native	Top1
Tspan9	8.41964e-08	0.281839	0.345	0.309	0.00155325	Native	Tspan9
Strn3	8.48253e-08	0.320797	0.443	0.45	0.00156486	Native	Strn3
Pon2	1.12003e-07	0.265592	0.584	0.647	0.00206622	Native	Pon2
Hes1	1.28809e-07	0.268845	0.32	0.271	0.00237626	Native	Hes1
Ncbp2	1.84435e-07	0.289557	0.342	0.305	0.00340246	Native	Ncbp2
Myh10	2.00682e-07	0.25895	0.204	0.155	0.00370219	Native	Myh10
Enc1	2.13585e-07	0.302301	0.211	0.166	0.00394021	Native	Enc1
Cr1l	3.15507e-07	0.271688	0.441	0.43	0.00582046	Native	Cr1l
Shc1	3.32096e-07	0.283564	0.454	0.471	0.0061265	Native	Shc1
Srsf1	3.35872e-07	0.285208	0.448	0.46	0.00619617	Native	Srsf1
Gna12	3.56106e-07	0.259838	0.263	0.216	0.00656944	Native	Gna12
Atp1a1	5.93136e-07	0.360694	0.447	0.463	0.0109422	Native	Atp1a1
Srsf5	6.11005e-07	0.290259	0.463	0.468	0.0112718	Native	Srsf5
Itga5	6.89483e-07	0.292816	0.371	0.344	0.0127196	Native	Itga5
Smarce1	7.33522e-07	0.258924	0.544	0.594	0.013532	Native	Smarce1
Pde4b	7.68982e-07	0.26195	0.245	0.196	0.0141862	Native	Pde4b
Emp1	8.05503e-07	0.281942	0.637	0.728	0.0148599	Native	Emp1
Tmed7	1.09524e-06	0.279567	0.325	0.286	0.020205	Native	Tmed7
Anp32a.1	1.09598e-06	0.259454	0.557	0.624	0.0202186	Native	Anp32a.1
Secisbp2l	1.1291e-06	0.254091	0.263	0.22	0.0208297	Native	Secisbp2l
Prtfdc1	1.19687e-06	0.261357	0.392	0.369	0.0220798	Native	Prtfdc1
Spcs3	1.24978e-06	0.252805	0.264	0.22	0.0230559	Native	Spcs3
Lxn	1.80222e-06	0.307403	0.449	0.462	0.0332473	Native	Lxn
Prpf40a	2.54777e-06	0.290071	0.484	0.532	0.0470013	Native	Prpf40a
Anp32e	2.76285e-06	0.327008	0.484	0.518	0.050969	Native	Anp32e
Prim1	3.75412e-06	0.418207	0.366	0.358	0.069256	Native	Prim1
Gsta4	4.84395e-06	0.251754	0.189	0.147	0.0893612	Native	Gsta4
Top2a	4.85847e-06	0.883552	0.26	0.23	0.0896291	Native	Top2a
Mphosph10	5.82939e-06	0.254587	0.326	0.291	0.107541	Native	Mphosph10
Mki67	6.87769e-06	0.426396	0.265	0.386	0.12688	Native	Mki67
Dars	1.68483e-05	0.264658	0.342	0.318	0.310817	Native	Dars
Tmco1	1.90969e-05	0.294058	0.46	0.483	0.352299	Native	Tmco1
Snw1	3.61708e-05	0.265894	0.364	0.347	0.667278	Native	Snw1
Vgll4	5.57304e-05	0.261448	0.369	0.353	1	Native	Vgll4
Ezh2	7.06346e-05	0.379577	0.331	0.325	1	Native	Ezh2
AABR07001389.1	7.53441e-05	0.288403	0.38	0.377	1	Native	AABR07001389.1
AABR07053749.2	7.95447e-05	0.260762	0.494	0.536	1	Native	AABR07053749.2
Ucp2	0.000110182	0.255878	0.482	0.522	1	Native	Ucp2
Hmgb2	0.000114889	0.556013	0.66	0.658	1	Native	Hmgb2
Sptssa	0.000139608	0.254721	0.485	0.519	1	Native	Sptssa
Usp16	0.000162162	0.264964	0.323	0.311	1	Native	Usp16
Ptbp1	0.000176885	0.252905	0.41	0.422	1	Native	Ptbp1
Map7d1	0.000228917	0.258045	0.352	0.341	1	Native	Map7d1
Dnajc10	0.000368122	0.259637	0.409	0.42	1	Native	Dnajc10
Sft2d1	0.000699443	0.264179	0.568	0.644	1	Native	Sft2d1
Zc3h13	0.000813664	0.279369	0.456	0.523	1	Native	Zc3h13
Cenpe	0.00208079	0.256819	0.172	0.235	1	Native	Cenpe
Flt4	0.00642757	0.258979	0.137	0.117	1	Native	Flt4
